# Supplementary material for: Identification and functional characterization of new missense SNPs in the coding region of the TP53 gene
Source: Cell Death Differ. 2020 Nov 30;28(5):1477–92. doi: 10.1038/s41418-020-00672-0 (PMC8166836; doi:10.1038/s41418-020-00672-0)
Supplement: Supplementary file 3 — Table S2 [file 41418_2020_672_MOESM3_ESM.xlsx]

## Sheet: Table Legend
	Table S2: TP53 variants from the 14 datasets used for this study
	Table S2a: list of the 6001 TP53 variants.
			cDNA_variant	List of the 6001 TP53 variants using cDNA nomenclature (NM_000546.5).
			RSID	rs identification of the variant.
			Protein_P1_TP53_alpha_NP_000537.3	List of TP53 variants using a protein nomenclature (NP_000537.3 full length protein).
			Protein_P3_TP53_beta_NP_001119586.1	List of TP53 variants using a protein nomenclature (NP_001119586.1 full length protein).
			Protein_P4_TP53_gamma_NP_001119585.1	List of TP53 variants using a protein nomenclature (NP_001119585.1 full length protein).
			Variant_Classification	Consequence of the variation: missense, synonymous, frameshift, splice (splice junction) or none (intronic variants)
			Gene_Annotation	Exon intron position.
			Variant_Type	Mutation type: single nucleotide variant (SNV) versus frameshift variant (Indel).
			Population_Occurence	Occurrence of the variant in the 14 datasets used for the analysis.
			Set 27	TP53 variants from set 27
			Set 21	TP53 variants from set 21
			Ethnicity	TP53 variants specific for a population
			Germline	TP53 variants identified at high frequency as germline variants in the UMD TP53 database
	Table S2b: mutational type of TP53 variants in each dataset
			Detailed description of TP53 variants in the 14 subsets used for the analysis.
	Table S2c: list of the 247 missense TP53 variants TP53 variants
			cDNA_variant	List of the 247 TP53 missense variants using cDNA nomenclature (NM_000546.5).
			RSID	rs identification of the variant.
			Protein_P1_TP53_alpha_NP_000537.3	List of TP53 variants using a protein nomenclature (NP_000537.3 full length protein).
			Protein_P3_TP53_beta_NP_001119586.1	List of TP53 variants using a protein nomenclature (NP_001119586.1 full length protein).
			Protein_P4_TP53_gamma_NP_001119585.1	List of TP53 variants using a protein nomenclature (NP_001119585.1 full length protein).
			Variant_Classification	Consequence of the variation: missense, synonymous, frameshift, splice (splice junction) or none (intronic variants)
			Gene_Annotation	Exon intron position.
			Variant_Type	Mutation type: single nucleotide variant (SNV) versus frameshift variant (Indel).
			Population_Occurence	Occurrence of the variant in the 14 datasets used for the analysis.
			Set 27	TP53 variants from set 27
			Set 21	TP53 variants from set 21
			Ethnicity	TP53 variants specific for a population
			Germline	TP53 variants identified at high frequency as germline variants in the UMD TP53 database

## Sheet: Table S2a
cDNA_variant	RSID	Protein_P1_TP53_alpha_NP_000537.3	Protein_P3_TP53_beta_NP_001119586.1	Protein_P4_TP53_gamma_NP_001119585.1	Variant_Classification	Gene_Annotation	Variant_Type	Population_Occurence	Set 27	Set 21	Ethnicity	Germline	CSD
c.215C>G	rs1042522	p.P72R	p.P72R	p.P72R	Missense	Exonic mutation	SNV	14	p.P72R	p.P72R	-	-	-
c.108G>A	rs1800370	p.P36=	p.P36=	p.P36=	Synonymous	Exonic mutation	SNV	14	-	-	-	-	-
c.74+38C>G	rs1642785	p.(=)	p.(=)	p.(=)	intronic_02	Intronic mutation	SNV	13	-	-	-	-	-
c.97-29C>A	rs17883323	p.(=)	p.(=)	p.(=)	intronic_03	Intronic mutation	SNV	13	-	-	-	-	-
c.672+62A>G	rs1625895	p.(=)	p.(=)	p.(=)	intronic_06	Intronic mutation	SNV	12	-	-	-	-	-
c.376-91G>A	rs2909430	p.(=)	p.(=)	p.(=)	intronic_04	Intronic mutation	SNV	12	-	-	-	-	-
c.-29+1384C>G	rs8064946	p.(=)	p.(=)	p.(=)	intronic_01	Intronic mutation	SNV	12	-	-	-	-	-
c.782+92T>G	rs12951053	p.(=)	p.(=)	p.(=)	intronic_07	Intronic mutation	SNV	12	-	-	-	-	-
c.782+72C>T	rs12947788	p.(=)	p.(=)	p.(=)	intronic_07	Intronic mutation	SNV	12	-	-	-	-	-
c.376-125T>C	rs9895829	p.(=)	p.(=)	p.(=)	intronic_04	Intronic mutation	SNV	12	-	-	-	-	-
c.-28-112G>A	rs8079544	p.(=)	p.(=)	p.(=)	intronic_01	Intronic mutation	SNV	12	-	-	-	-	-
c.*485G>A	rs4968187	p.(=)	p.(=)	p.(=)	3'UTR	Exon 11; non coding	SNV	12	-	-	-	-	-
c.376-283T>C	rs1794287	p.(=)	p.(=)	p.(=)	intronic_04	Intronic mutation	SNV	11	-	-	-	-	-
c.*1475C>T	rs1614984	p.(=)	p.(=)	p.(=)	3'Flank	3'Flank	SNV	11	-	-	-	-	-
c.*3229T>G	rs8073498	p.(=)	p.(=)	p.(=)	3'Flank	3'Flank	SNV	11	-	-	-	-	-
c.1101-221G>A	rs6503048	p.(=)	p.(=)	p.(=)	intronic_10	Intronic mutation	SNV	11	-	-	-	-	-
c.-28-560G>A	rs12944939	p.(=)	p.(=)	p.(=)	intronic_01	Intronic mutation	SNV	11	-	-	-	-	-
c.993+505G>A	rs75732100	p.(=)	p.(=)	p.(=)	intronic_09	Intronic mutation	SNV	11	-	-	-	-	-
c.*826G>A	rs17884306	p.(=)	p.(=)	p.(=)	3'UTR	Exon 11; non coding	SNV	11	-	-	-	-	-
c.376-117G>A	rs35850753	p.(=)	p.(=)	p.(=)	intronic_04	Intronic mutation	SNV	11	-	-	-	-	-
c.639A>G	rs1800372	p.R213=	p.R213=	p.R213=	Synonymous	Exonic mutation	SNV	11	-	-	-	-	-
c.1101-73G>C	rs17883043	p.(=)	p.(=)	p.(=)	intronic_10	Intronic mutation	SNV	11	-	-	-	-	-
c.-1816G>A	rs17885803	p.(=)	p.(=)	p.(=)	5'Flank	5'Flank	SNV	11	-	-	-	-	-
c.-1894G>A	rs2287498	p.(=)	p.(=)	p.(=)	5'Flank	5'Flank	SNV	11	-	-	-	-	-
c.-2114C>T	rs2287497	p.(=)	p.(=)	p.(=)	5'Flank	5'Flank	SNV	11	-	-	-	-	-
c.993+1289A>G	rs1642793	p.(=)	p.(=)	p.(=)	intronic_09	Intronic mutation	SNV	10	-	-	-	-	-
c.*1998G>A	rs4968204	p.(=)	p.(=)	p.(=)	3'Flank	3'Flank	SNV	10	-	-	-	-	-
c.*1997T>C	rs4968186	p.(=)	p.(=)	p.(=)	3'Flank	3'Flank	SNV	10	-	-	-	-	-
c.*2049C>T	rs12949853	p.(=)	p.(=)	p.(=)	3'Flank	3'Flank	SNV	10	-	-	-	-	-
c.*5948T>C	rs9674772	p.(=)	p.(=)	p.(=)	3'Flank	3'Flank	SNV	10	-	-	-	-	-
c.*2738A>G	rs9893249	p.(=)	p.(=)	p.(=)	3'Flank	3'Flank	SNV	10	-	-	-	-	-
c.994-903G>A	rs858528	p.(=)	p.(=)	p.(=)	intronic_09	Intronic mutation	SNV	10	-	-	-	-	-
c.993+577A>T	rs60699444	p.(=)	p.(=)	p.(=)	intronic_09	Intronic mutation	SNV	10	-	-	-	-	-
c.-28-4460A>G	rs11652704	p.(=)	p.(=)	p.(=)	intronic_01	Intronic mutation	SNV	10	-	-	-	-	-
c.-29+3515A>G	rs11656607	p.(=)	p.(=)	p.(=)	intronic_01	Intronic mutation	SNV	10	-	-	-	-	-
c.-28-1331G>A	rs1794284	p.(=)	p.(=)	p.(=)	intronic_01	Intronic mutation	SNV	10	-	-	-	-	-
c.-28-3073G>C	rs12602273	p.(=)	p.(=)	p.(=)	intronic_01	Intronic mutation	SNV	10	-	-	-	-	-
c.-28-3143C>T	rs2078486	p.(=)	p.(=)	p.(=)	intronic_01	Intronic mutation	SNV	10	-	-	-	-	-
c.-28-4092C>T	rs12945970	p.(=)	p.(=)	p.(=)	intronic_01	Intronic mutation	SNV	10	-	-	-	-	-
c.-29+2225T>A	rs17885845	p.(=)	p.(=)	p.(=)	intronic_01	Intronic mutation	SNV	10	-	-	-	-	-
c.-29+2135T>C	rs17882227	p.(=)	p.(=)	p.(=)	intronic_01	Intronic mutation	SNV	10	-	-	-	-	-
c.-28-1184T>C	rs1642782	p.(=)	p.(=)	p.(=)	intronic_01	Intronic mutation	SNV	10	-	-	-	-	-
c.-29+2796A>G	rs17881035	p.(=)	p.(=)	p.(=)	intronic_01	Intronic mutation	SNV	10	-	-	-	-	-
c.*2058A>G	rs17881556	p.(=)	p.(=)	p.(=)	3'Flank	3'Flank	SNV	10	-	-	-	-	-
c.*1856A>G	rs17887200	p.(=)	p.(=)	p.(=)	3'Flank	3'Flank	SNV	10	-	-	-	-	-
c.*2104C>G	rs9914052	p.(=)	p.(=)	p.(=)	3'Flank	3'Flank	SNV	10	-	-	-	-	-
c.*1949A>G	rs17886760	p.(=)	p.(=)	p.(=)	3'Flank	3'Flank	SNV	10	-	-	-	-	-
c.993+12T>C	rs1800899	p.(=)	p.(=)	p.(=)	intronic_09	Intronic mutation	SNV	10	-	-	-	-	-
c.-1502G>C	rs2287499	p.(=)	p.(=)	p.(=)	5'Flank	5'Flank	SNV	10	-	-	-	-	-
c.-2653A>G	rs34289079	p.(=)	p.(=)	p.(=)	5'Flank	5'Flank	SNV	10	-	-	-	-	-
c.*1847T>C	rs9894946	p.(=)	p.(=)	p.(=)	3'Flank	3'Flank	SNV	9	-	-	-	-	-
c.*6794T>C	rs12600850	p.(=)	p.(=)	p.(=)	3'Flank	3'Flank	SNV	9	-	-	-	-	-
c.994-742G>A	rs1641549	p.(=)	p.(=)	p.(=)	intronic_09	Intronic mutation	SNV	9	-	-	-	-	-
c.994-746G>A	rs1641548	p.(=)	p.(=)	p.(=)	intronic_09	Intronic mutation	SNV	9	-	-	-	-	-
c.*6653A>C	rs62062581	p.(=)	p.(=)	p.(=)	3'Flank	3'Flank	SNV	9	-	-	-	-	-
c.993+1120T>C	rs12949655	p.(=)	p.(=)	p.(=)	intronic_09	Intronic mutation	SNV	9	-	-	-	-	-
c.-28-2934T>C	rs12603869	p.(=)	p.(=)	p.(=)	intronic_01	Intronic mutation	SNV	9	-	-	-	-	-
c.-28-4575T>C	rs35175270	p.(=)	p.(=)	p.(=)	intronic_01	Intronic mutation	SNV	9	-	-	-	-	-
c.993+352C>T	rs77697176	p.(=)	p.(=)	p.(=)	intronic_09	Intronic mutation	SNV	9	-	-	-	-	-
c.994-831G>A	rs9891744	p.(=)	p.(=)	p.(=)	intronic_09	Intronic mutation	SNV	9	-	-	-	-	-
c.*3385C>T	rs74351250	p.(=)	p.(=)	p.(=)	3'Flank	3'Flank	SNV	9	-	-	-	-	-
c.*1971C>T	rs17883048	p.(=)	p.(=)	p.(=)	3'Flank	3'Flank	SNV	9	-	-	-	-	-
c.-29+2689T>G	rs9903378	p.(=)	p.(=)	p.(=)	intronic_01	Intronic mutation	SNV	9	-	-	-	-	-
c.673-36G>C	rs17880604	p.(=)	p.(=)	p.(=)	intronic_06	Intronic mutation	SNV	9	-	-	-	-	-
c.1100+30A>T	rs17880847	p.(=)	p.(=)	p.(=)	intronic_10	Intronic mutation	SNV	9	-	-	-	-	-
c.1101-49C>T	rs17881850	p.(=)	p.(=)	p.(=)	intronic_10	Intronic mutation	SNV	9	-	-	-	-	-
c.672+31A>G	rs34949160	p.(=)	p.(=)	p.(=)	intronic_06	Intronic mutation	SNV	9	-	-	-	-	-
c.993+141G>A	rs371592265	p.(=)	p.(=)	p.(=)	intronic_09	Intronic mutation	SNV	9	-	-	-	-	-
c.673-100C>T	rs183276131	p.(=)	p.(=)	p.(=)	intronic_06	Intronic mutation	SNV	9	-	-	-	-	-
c.*9573A>G	rs2908807	p.(=)	p.(=)	p.(=)	3'Flank	3'Flank	SNV	9	-	-	-	-	-
c.96+41_97-54del	rs943442850	p.(=)	p.(=)	p.(=)	intronic_03	Intronic mutation	DEL	8	-	-	-	-	-
c.*4002G>A	rs55745760	p.(=)	p.(=)	p.(=)	3'Flank	3'Flank	SNV	8	-	-	-	-	-
c.*2611T>C	rs17884512	p.(=)	p.(=)	p.(=)	3'Flank	3'Flank	SNV	8	-	-	-	-	-
c.376-86T>C	rs113530090	p.(=)	p.(=)	p.(=)	intronic_04	Intronic mutation	SNV	8	-	-	-	-	-
c.-28-177G>C	rs140699530	p.(=)	p.(=)	p.(=)	intronic_01	Intronic mutation	SNV	8	-	-	-	-	-
c.-29+4634A>G	rs17881002	p.(=)	p.(=)	p.(=)	intronic_01	Intronic mutation	SNV	8	-	-	-	-	-
c.*5224T>C	rs12940247	p.(=)	p.(=)	p.(=)	3'Flank	3'Flank	SNV	8	-	-	-	-	-
c.-28-5296G>A	rs188709599	p.(=)	p.(=)	p.(=)	intronic_01	Intronic mutation	SNV	8	-	-	-	-	-
c.-28-3963G>C	rs11869968	p.(=)	p.(=)	p.(=)	intronic_01	Intronic mutation	SNV	8	-	-	-	-	-
c.*613C>A	rs17879353	p.(=)	p.(=)	p.(=)	3'UTR	Exon 11; non coding	SNV	8	-	-	-	-	-
c.-2136G>A	rs17886268	p.(=)	p.(=)	p.(=)	5'Flank	5'Flank	SNV	8	-	-	-	-	-
c.-3525G>A	rs71371809	p.(=)	p.(=)	p.(=)	5'Flank	5'Flank	SNV	8	-	-	-	-	-
c.-4044C>A	rs4559962	p.(=)	p.(=)	p.(=)	5'Flank	5'Flank	SNV	8	-	-	-	-	-
c.*5412G>A	rs35119871	p.(=)	p.(=)	p.(=)	3'Flank	3'Flank	SNV	7	-	-	-	-	-
c.*4600G>A	rs72829457	p.(=)	p.(=)	p.(=)	3'Flank	3'Flank	SNV	7	-	-	-	-	-
c.994-688G>A	rs17879377	p.(=)	p.(=)	p.(=)	intronic_09	Intronic mutation	SNV	7	-	-	-	-	-
c.*2348T>A	rs73979530	p.(=)	p.(=)	p.(=)	3'Flank	3'Flank	SNV	7	-	-	-	-	-
c.*2350A>T	rs73979529	p.(=)	p.(=)	p.(=)	3'Flank	3'Flank	SNV	7	-	-	-	-	-
c.*4875A>G	rs60706951	p.(=)	p.(=)	p.(=)	3'Flank	3'Flank	SNV	7	-	-	-	-	-
c.*2803C>T	rs17881402	p.(=)	p.(=)	p.(=)	3'Flank	3'Flank	SNV	7	-	-	-	-	-
c.*6031C>G	rs148788890	p.(=)	p.(=)	p.(=)	3'Flank	3'Flank	SNV	7	-	-	-	-	-
c.*3636A>C	rs116962948	p.(=)	p.(=)	p.(=)	3'Flank	3'Flank	SNV	7	-	-	-	-	-
c.*1175A>C	rs78378222	p.(=)	p.(=)	p.(=)	3'UTR	Exon 11; non coding	SNV	7	-	-	-	-	-
c.-29+4632A>G	rs17886107	p.(=)	p.(=)	p.(=)	intronic_01	Intronic mutation	SNV	7	-	-	-	-	-
c.*5246G>A	-	p.(=)	p.(=)	p.(=)	3'Flank	3'Flank	SNV	7	-	-	-	-	-
c.*409C>A	rs191918079	p.(=)	p.(=)	p.(=)	3'UTR	Exon 11; non coding	SNV	7	-	-	-	-	-
c.376-101A>T	rs145153611	p.(=)	p.(=)	p.(=)	intronic_04	Intronic mutation	SNV	7	-	-	-	-	-
c.704A>G	rs144340710	p.N235S	p.N235S	p.N235S	Missense	Exonic mutation	SNV	7	p.N235S	p.N235S	-	p.N235S	-
c.559+24C>T	rs56181208	p.(=)	p.(=)	p.(=)	intronic_05	Intronic mutation	SNV	7	-	-	-	-	-
c.1101-214A>G	rs17886820	p.(=)	p.(=)	p.(=)	intronic_10	Intronic mutation	SNV	7	-	-	-	-	-
c.1014C>T	rs150293825	p.F338=	p.(=)	p.(=)	Synonymous	Exonic mutation	SNV	7	-	-	-	-	-
c.139C>T	rs1800371	p.P47S	p.P47S	p.P47S	Missense	Exonic mutation	SNV	7	p.P47S	p.P47S	African	-	-
c.74+14T>C	rs184743157	p.(=)	p.(=)	p.(=)	intronic_02	Intronic mutation	SNV	7	-	-	-	-	-
c.-1056C>G	rs17883670	p.(=)	p.(=)	p.(=)	5'Flank	5'Flank	SNV	7	-	-	-	-	-
c.-1095C>T	rs17551150	p.(=)	p.(=)	p.(=)	5'Flank	5'Flank	SNV	7	-	-	-	-	-
c.-1331G>A	rs17880282	p.(=)	p.(=)	p.(=)	5'Flank	5'Flank	SNV	7	-	-	-	-	-
c.-2444A>G	rs181313855	p.(=)	p.(=)	p.(=)	5'Flank	5'Flank	SNV	7	-	-	-	-	-
c.-4772T>C	rs112056851	p.(=)	p.(=)	p.(=)	5'Flank	5'Flank	SNV	7	-	-	-	-	-
c.376-160_376-158del	rs953277746	p.(=)	p.(=)	p.(=)	intronic_04	Intronic mutation	DEL	6	-	-	-	-	-
c.*3817dup	rs145856812	p.(=)	p.(=)	p.(=)	3'Flank	3'Flank	DUP	6	-	-	-	-	-
c.*1434_*1439dup	rs17880560	p.(=)	p.(=)	p.(=)	3'Flank	3'Flank	DUP	6	-	-	-	-	-
c.-28-2780_-28-2779insAAG	rs17886028	p.(=)	p.(=)	p.(=)	intronic_01	Intronic mutation	INS	6	-	-	-	-	-
c.-28-1830_-28-1827del	rs771179838	p.(=)	p.(=)	p.(=)	intronic_01	Intronic mutation	DEL	6	-	-	-	-	-
c.-28-3591_-28-3589dup	rs5819163	p.(=)	p.(=)	p.(=)	intronic_01	Intronic mutation	DUP	6	-	-	-	-	-
c.-29+1917_-29+1918insC	rs17883353	p.(=)	p.(=)	p.(=)	intronic_01	Intronic mutation	INS	6	-	-	-	-	-
c.*7246T>C	rs78496430	p.(=)	p.(=)	p.(=)	3'Flank	3'Flank	SNV	6	-	-	-	-	-
c.-28-5172_-28-5171del	rs1321946027	p.(=)	p.(=)	p.(=)	intronic_01	Intronic mutation	DEL	6	-	-	-	-	-
c.-29+2015del	rs17882854	p.(=)	p.(=)	p.(=)	intronic_01	Intronic mutation	DEL	6	-	-	-	-	-
c.-29+3008T>C	rs76923748	p.(=)	p.(=)	p.(=)	intronic_01	Intronic mutation	SNV	6	-	-	-	-	-
c.*1292T>A	rs17884947	p.(=)	p.(=)	p.(=)	3'Flank	3'Flank	SNV	6	-	-	-	-	-
c.*6499C>T	rs118051719	p.(=)	p.(=)	p.(=)	3'Flank	3'Flank	SNV	6	-	-	-	-	-
c.-28-3287C>T	rs17883373	p.(=)	p.(=)	p.(=)	intronic_01	Intronic mutation	SNV	6	-	-	-	-	-
c.993+702C>T	rs1642792	p.(=)	p.(=)	p.(=)	intronic_09	Intronic mutation	SNV	6	-	-	-	-	-
c.-29+5333G>A	rs146701070	p.(=)	p.(=)	p.(=)	intronic_01	Intronic mutation	SNV	6	-	-	-	-	-
c.*4299C>T	rs117557561	p.(=)	p.(=)	p.(=)	3'Flank	3'Flank	SNV	6	-	-	-	-	-
c.-28-1102T>C	rs113451673	p.(=)	p.(=)	p.(=)	intronic_01	Intronic mutation	SNV	6	-	-	-	-	-
c.-28-4326C>T	rs11655922	p.(=)	p.(=)	p.(=)	intronic_01	Intronic mutation	SNV	6	-	-	-	-	-
c.-29+1945C>A	rs17883687	p.(=)	p.(=)	p.(=)	intronic_01	Intronic mutation	SNV	6	-	-	-	-	-
c.-29+3614C>T	rs62062585	p.(=)	p.(=)	p.(=)	intronic_01	Intronic mutation	SNV	6	-	-	-	-	-
c.-28-3132T>C	rs17882863	p.(=)	p.(=)	p.(=)	intronic_01	Intronic mutation	SNV	6	-	-	-	-	-
c.-29+3221A>G	rs187658938	p.(=)	p.(=)	p.(=)	intronic_01	Intronic mutation	SNV	6	-	-	-	-	-
c.-29+990G>A	rs191740863	p.(=)	p.(=)	p.(=)	intronic_01	Intronic mutation	SNV	6	-	-	-	-	-
c.-28-1555C>T	rs149071702	p.(=)	p.(=)	p.(=)	intronic_01	Intronic mutation	SNV	6	-	-	-	-	-
c.673-101G>A	rs143536546	p.(=)	p.(=)	p.(=)	intronic_06	Intronic mutation	SNV	6	-	-	-	-	-
c.*3556T>A	rs190492791	p.(=)	p.(=)	p.(=)	3'Flank	3'Flank	SNV	6	-	-	-	-	-
c.*1932T>C	rs191005981	p.(=)	p.(=)	p.(=)	3'Flank	3'Flank	SNV	6	-	-	-	-	-
c.*3144G>A	rs141272226	p.(=)	p.(=)	p.(=)	3'Flank	3'Flank	SNV	6	-	-	-	-	-
c.672+194del	rs535243254	p.(=)	p.(=)	p.(=)	intronic_06	Intronic mutation	DEL	6	-	-	-	-	-
c.*5902C>T	rs192161036	p.(=)	p.(=)	p.(=)	3'Flank	3'Flank	SNV	6	-	-	-	-	-
c.*6367C>T	rs182569720	p.(=)	p.(=)	p.(=)	3'Flank	3'Flank	SNV	6	-	-	-	-	-
c.*4230G>T	rs1052506893	p.(=)	p.(=)	p.(=)	3'Flank	3'Flank	SNV	6	-	-	-	-	-
c.994-1090T>C	rs542931290	p.(=)	p.(=)	p.(=)	intronic_09	Intronic mutation	SNV	6	-	-	-	-	-
c.1100+154C>G	rs45599946	p.(=)	p.(=)	p.(=)	intronic_10	Intronic mutation	SNV	6	-	-	-	-	-
c.*3264T>C	rs181301498	p.(=)	p.(=)	p.(=)	3'Flank	3'Flank	SNV	6	-	-	-	-	-
c.-28-3628A>G	rs11651395	p.(=)	p.(=)	p.(=)	intronic_01	Intronic mutation	SNV	6	-	-	-	-	-
c.-29+2962A>G	rs76032029	p.(=)	p.(=)	p.(=)	intronic_01	Intronic mutation	SNV	6	-	-	-	-	-
c.*3600G>A	rs568691299	p.(=)	p.(=)	p.(=)	3'Flank	3'Flank	SNV	6	-	-	-	-	-
c.1100+156G>A	rs373232559	p.(=)	p.(=)	p.(=)	intronic_10	Intronic mutation	SNV	6	-	-	-	-	-
c.-29+4437A>T	rs75905028	p.(=)	p.(=)	p.(=)	intronic_01	Intronic mutation	SNV	6	-	-	-	-	-
c.*1315C>T	rs55939109	p.(=)	p.(=)	p.(=)	3'Flank	3'Flank	SNV	6	-	-	-	-	-
c.*773C>T	rs200378797	p.(=)	p.(=)	p.(=)	3'UTR	Exon 11; non coding	SNV	6	-	-	-	-	-
c.375+231T>C	rs192748321	p.(=)	p.(=)	p.(=)	intronic_04	Intronic mutation	SNV	6	-	-	-	-	-
c.666G>T	rs72661118	p.P222=	p.P222=	p.P222=	Synonymous	Exonic mutation	SNV	6	-	-	-	-	-
c.*4720G>T	rs147342519	p.(=)	p.(=)	p.(=)	3'Flank	3'Flank	SNV	6	-	-	-	-	-
c.1079G>C	rs35993958	p.G360A	p.(=)	p.(=)	Missense	Exonic mutation	SNV	6	p.G360A	p.G360A	-	-	-
c.-28-923T>C	rs550500020	p.(=)	p.(=)	p.(=)	intronic_01	Intronic mutation	SNV	6	-	-	-	-	-
c.-28-1643C>T	rs146675683	p.(=)	p.(=)	p.(=)	intronic_01	Intronic mutation	SNV	6	-	-	-	-	-
c.-29+4637A>T	rs182160158	p.(=)	p.(=)	p.(=)	intronic_01	Intronic mutation	SNV	6	-	-	-	-	-
c.*3481G>A	rs538008403	p.(=)	p.(=)	p.(=)	3'Flank	3'Flank	SNV	6	-	-	-	-	-
c.*859G>A	rs923949343	p.(=)	p.(=)	p.(=)	3'UTR	Exon 11; non coding	SNV	6	-	-	-	-	-
c.1100+458C>T	rs746489943	p.(=)	p.(=)	p.(=)	intronic_10	Intronic mutation	SNV	6	-	-	-	-	-
c.-28-1642G>A	rs532508334	p.(=)	p.(=)	p.(=)	intronic_01	Intronic mutation	SNV	6	-	-	-	-	-
c.-29+3495A>G	rs573411208	p.(=)	p.(=)	p.(=)	intronic_01	Intronic mutation	SNV	6	-	-	-	-	-
c.-1707G>C	rs34067256	p.(=)	p.(=)	p.(=)	5'Flank	5'Flank	SNV	6	-	-	-	-	-
c.*8349A>G	rs55705062	p.(=)	p.(=)	p.(=)	3'Flank	3'Flank	SNV	6	-	-	-	-	-
c.-2843G>A	rs6503050	p.(=)	p.(=)	p.(=)	5'Flank	5'Flank	SNV	6	-	-	-	-	-
c.-2874G>A	rs6503051	p.(=)	p.(=)	p.(=)	5'Flank	5'Flank	SNV	6	-	-	-	-	-
c.-3797C>A	rs7225728	p.(=)	p.(=)	p.(=)	5'Flank	5'Flank	SNV	6	-	-	-	-	-
c.-3819A>G	rs7212296	p.(=)	p.(=)	p.(=)	5'Flank	5'Flank	SNV	6	-	-	-	-	-
c.-4322T>C	rs111326929	p.(=)	p.(=)	p.(=)	5'Flank	5'Flank	SNV	6	-	-	-	-	-
c.-4713G>A	rs181975550	p.(=)	p.(=)	p.(=)	5'Flank	5'Flank	SNV	6	-	-	-	-	-
c.*9100G>T	rs2908806	p.(=)	p.(=)	p.(=)	3'Flank	3'Flank	SNV	6	-	-	-	-	-
c.*6082C>T	rs779273232	p.(=)	p.(=)	p.(=)	3'Flank	3'Flank	SNV	6	-	-	-	-	-
c.*5177G>T	rs796984752	p.(=)	p.(=)	p.(=)	3'Flank	3'Flank	SNV	6	-	-	-	-	-
c.*3188C>G	rs146584089	p.(=)	p.(=)	p.(=)	3'Flank	3'Flank	SNV	6	-	-	-	-	-
c.-28-317del	rs1207011473	p.(=)	p.(=)	p.(=)	intronic_01	Intronic mutation	DEL	5	-	-	-	-	-
c.*772del	rs200378797	p.(=)	p.(=)	p.(=)	3'UTR	Exon 11; non coding	DEL	5	-	-	-	-	-
c.*5024dup	rs34289020	p.(=)	p.(=)	p.(=)	3'Flank	3'Flank	DUP	5	-	-	-	-	-
c.993+408_993+409dup	rs772614038	p.(=)	p.(=)	p.(=)	intronic_09	Intronic mutation	DUP	5	-	-	-	-	-
c.*6463_*6464del	rs33975564	p.(=)	p.(=)	p.(=)	3'Flank	3'Flank	DEL	5	-	-	-	-	-
c.*2348del	rs372669319	p.(=)	p.(=)	p.(=)	3'Flank	3'Flank	DEL	5	-	-	-	-	-
c.*2348dup	rs372669319	p.(=)	p.(=)	p.(=)	3'Flank	3'Flank	DUP	5	-	-	-	-	-
c.*6600del	rs754680566	p.(=)	p.(=)	p.(=)	3'Flank	3'Flank	DEL	5	-	-	-	-	-
c.*5246_*5249del	rs952065958	p.(=)	p.(=)	p.(=)	3'Flank	3'Flank	DEL	5	-	-	-	-	-
c.993+407_993+409dup	rs772614038	p.(=)	p.(=)	p.(=)	intronic_09	Intronic mutation	DUP	5	-	-	-	-	-
c.*771_*772del	rs200378797	p.(=)	p.(=)	p.(=)	3'UTR	Exon 11; non coding	DEL	5	-	-	-	-	-
c.-29+5161A>G	rs554341153	p.(=)	p.(=)	p.(=)	intronic_01	Intronic mutation	SNV	5	-	-	-	-	-
c.*4214_*4215insC	rs200940122	p.(=)	p.(=)	p.(=)	3'Flank	3'Flank	INS	5	-	-	-	-	-
c.-29+3658dup	rs201000503	p.(=)	p.(=)	p.(=)	intronic_01	Intronic mutation	DUP	5	-	-	-	-	-
c.-28-2204_-28-2202dup	rs764484924	p.(=)	p.(=)	p.(=)	intronic_01	Intronic mutation	DUP	5	-	-	-	-	-
c.993+478C>T	rs563904209	p.(=)	p.(=)	p.(=)	intronic_09	Intronic mutation	SNV	5	-	-	-	-	-
c.*5247_*5250dup	rs374265715	p.(=)	p.(=)	p.(=)	3'Flank	3'Flank	DUP	5	-	-	-	-	-
c.-28-2364G>A	rs192049808	p.(=)	p.(=)	p.(=)	intronic_01	Intronic mutation	SNV	5	-	-	-	-	-
c.-28-1875C>T	rs188169070	p.(=)	p.(=)	p.(=)	intronic_01	Intronic mutation	SNV	5	-	-	-	-	-
c.*6225del	rs567057195	p.(=)	p.(=)	p.(=)	3'Flank	3'Flank	DEL	5	-	-	-	-	-
c.*1979C>T	rs138723011	p.(=)	p.(=)	p.(=)	3'Flank	3'Flank	SNV	5	-	-	-	-	-
c.993+573A>T	rs982690235	p.(=)	p.(=)	p.(=)	intronic_09	Intronic mutation	SNV	5	-	-	-	-	-
c.-28-407G>A	rs147856400	p.(=)	p.(=)	p.(=)	intronic_01	Intronic mutation	SNV	5	-	-	-	-	-
c.-28-5174A>G	rs866792730	p.(=)	p.(=)	p.(=)	intronic_01	Intronic mutation	SNV	5	-	-	-	-	-
c.*2548G>A	rs17884318	p.(=)	p.(=)	p.(=)	3'Flank	3'Flank	SNV	5	-	-	-	-	-
c.-29+4426_-29+4428del	rs756796143	p.(=)	p.(=)	p.(=)	intronic_01	Intronic mutation	DEL	5	-	-	-	-	-
c.-28-5117_-28-5116del	rs548969562	p.(=)	p.(=)	p.(=)	intronic_01	Intronic mutation	DEL	5	-	-	-	-	-
c.-29+4273T>A	rs17886213	p.(=)	p.(=)	p.(=)	intronic_01	Intronic mutation	SNV	5	-	-	-	-	-
c.*1761T>G	rs756021250	p.(=)	p.(=)	p.(=)	3'Flank	3'Flank	SNV	5	-	-	-	-	-
c.-28-4207T>C	rs755996089	p.(=)	p.(=)	p.(=)	intronic_01	Intronic mutation	SNV	5	-	-	-	-	-
c.993+509C>T	rs576323612	p.(=)	p.(=)	p.(=)	intronic_09	Intronic mutation	SNV	5	-	-	-	-	-
c.672+220G>T	rs8069054	p.(=)	p.(=)	p.(=)	intronic_06	Intronic mutation	SNV	5	-	-	-	-	-
c.-29+571T>C	rs9905505	p.(=)	p.(=)	p.(=)	intronic_01	Intronic mutation	SNV	5	-	-	-	-	-
c.*5177_*5180del	rs994357225	p.(=)	p.(=)	p.(=)	3'Flank	3'Flank	DEL	5	-	-	-	-	-
c.-28-1238C>T	rs561143192	p.(=)	p.(=)	p.(=)	intronic_01	Intronic mutation	SNV	5	-	-	-	-	-
c.*7193A>T	rs558453097	p.(=)	p.(=)	p.(=)	3'Flank	3'Flank	SNV	5	-	-	-	-	-
c.*5228T>C	rs4968203	p.(=)	p.(=)	p.(=)	3'Flank	3'Flank	SNV	5	-	-	-	-	-
c.*1316G>A	rs981820111	p.(=)	p.(=)	p.(=)	3'Flank	3'Flank	SNV	5	-	-	-	-	-
c.91G>A	rs201753350	p.V31I	p.V31I	p.V31I	Missense	Exonic mutation	SNV	5	p.V31I	p.V31I	Asian	p.V31I	-
c.994-911C>T	rs189071925	p.(=)	p.(=)	p.(=)	intronic_09	Intronic mutation	SNV	5	-	-	-	-	-
c.993+310G>A	rs201293647	p.(=)	p.(=)	p.S345=	Synonymous (exon gamma)	Exonic mutation (exon gamma)	SNV	5	-	-	-	-	-
c.869G>A	rs55819519	p.R290H	p.R290H	p.R290H	Missense	Exonic mutation	SNV	5	p.R290H	p.R290H	-	p.R290H	-
c.246G>A	rs372397095	p.P82=	p.P82=	p.P82=	Synonymous	Exonic mutation	SNV	5	-	-	-	-	-
c.97-6C>T	rs35117667	p.(=)	p.(=)	p.(=)	intronic_03	Intronic mutation	SNV	5	-	-	-	-	-
c.*7878C>T	rs541606872	p.(=)	p.(=)	p.(=)	3'Flank	3'Flank	SNV	5	-	-	-	-	-
c.*6587A>T	rs1211924830	p.(=)	p.(=)	p.(=)	3'Flank	3'Flank	SNV	5	-	-	-	-	-
c.*4665G>A	rs191776256	p.(=)	p.(=)	p.(=)	3'Flank	3'Flank	SNV	5	-	-	-	-	-
c.*2247C>T	rs145918051	p.(=)	p.(=)	p.(=)	3'Flank	3'Flank	SNV	5	-	-	-	-	-
c.*2125A>C	rs17879312	p.(=)	p.(=)	p.(=)	3'Flank	3'Flank	SNV	5	-	-	-	-	-
c.*1710T>G	rs886596112	p.(=)	p.(=)	p.(=)	3'Flank	3'Flank	SNV	5	-	-	-	-	-
c.*1360G>A	rs117562731	p.(=)	p.(=)	p.(=)	3'Flank	3'Flank	SNV	5	-	-	-	-	-
c.*936A>G	rs55817367	p.(=)	p.(=)	p.(=)	3'UTR	Exon 11; non coding	SNV	5	-	-	-	-	-
c.1101-160G>A	rs148924516	p.(=)	p.(=)	p.(=)	intronic_10	Intronic mutation	SNV	5	-	-	-	-	-
c.1100+416G>A	rs1251411792	p.(=)	p.(=)	p.(=)	intronic_10	Intronic mutation	SNV	5	-	-	-	-	-
c.1100+410G>A	rs563011559	p.(=)	p.(=)	p.(=)	intronic_10	Intronic mutation	SNV	5	-	-	-	-	-
c.1100+239A>G	rs200833833	p.(=)	p.(=)	p.(=)	intronic_10	Intronic mutation	SNV	5	-	-	-	-	-
c.994-461A>G	rs17884559	p.(=)	p.(=)	p.(=)	intronic_09	Intronic mutation	SNV	5	-	-	-	-	-
c.920-5C>T	rs34361146	p.(=)	p.(=)	p.(=)	intronic_08	Intronic mutation	SNV	5	-	-	-	-	-
c.782+10C>T	rs200277687	p.(=)	p.(=)	p.(=)	intronic_07	Intronic mutation	SNV	5	-	-	-	-	-
c.672+18G>C	rs199578278	p.(=)	p.(=)	p.(=)	intronic_06	Intronic mutation	SNV	5	-	-	-	-	-
c.141G>A	rs201741778	p.P47=	p.P47=	p.P47=	Synonymous	Exonic mutation	SNV	5	-	-	-	-	-
c.-28-658G>A	rs183764174	p.(=)	p.(=)	p.(=)	intronic_01	Intronic mutation	SNV	5	-	-	-	-	-
c.-28-878A>G	rs868638731	p.(=)	p.(=)	p.(=)	intronic_01	Intronic mutation	SNV	5	-	-	-	-	-
c.-28-1944G>A	rs978603999	p.(=)	p.(=)	p.(=)	intronic_01	Intronic mutation	SNV	5	-	-	-	-	-
c.-29+5063T>C	rs200039268	p.(=)	p.(=)	p.(=)	intronic_01	Intronic mutation	SNV	5	-	-	-	-	-
c.-29+2763G>C	rs147469698	p.(=)	p.(=)	p.(=)	intronic_01	Intronic mutation	SNV	5	-	-	-	-	-
c.-29+1507A>G	rs17881545	p.(=)	p.(=)	p.(=)	intronic_01	Intronic mutation	SNV	5	-	-	-	-	-
c.-29+1084G>C	rs184462327	p.(=)	p.(=)	p.(=)	intronic_01	Intronic mutation	SNV	5	-	-	-	-	-
c.-29+847T>G	rs183834143	p.(=)	p.(=)	p.(=)	intronic_01	Intronic mutation	SNV	5	-	-	-	-	-
c.-519A>G	rs547874294	p.(=)	p.(=)	p.(=)	5'Flank	5'Flank	SNV	5	-	-	-	-	-
c.-1163G>A	rs79199718	p.(=)	p.(=)	p.(=)	5'Flank	5'Flank	SNV	5	-	-	-	-	-
c.-2891C>A	rs534872180	p.(=)	p.(=)	p.(=)	5'Flank	5'Flank	SNV	5	-	-	-	-	-
c.-4343T>G	rs192648878	p.(=)	p.(=)	p.(=)	5'Flank	5'Flank	SNV	5	-	-	-	-	-
c.*9423dup	rs199707628	p.(=)	p.(=)	p.(=)	3'Flank	3'Flank	DUP	5	-	-	-	-	-
c.-846dup	rs17551157	p.(=)	p.(=)	p.(=)	5'Flank	5'Flank	DUP	5	-	-	-	-	-
c.-3174T>C	rs79952498	p.(=)	p.(=)	p.(=)	5'Flank	5'Flank	SNV	5	-	-	-	-	-
c.-4487dup	rs35471166	p.(=)	p.(=)	p.(=)	5'Flank	5'Flank	DUP	5	-	-	-	-	-
c.*9349C>T	rs549819702	p.(=)	p.(=)	p.(=)	3'Flank	3'Flank	SNV	5	-	-	-	-	-
c.-4110G>A	rs11078706	p.(=)	p.(=)	p.(=)	5'Flank	5'Flank	SNV	5	-	-	-	-	-
c.*6459_*6461del	rs67905980	p.(=)	p.(=)	p.(=)	3'Flank	3'Flank	DEL	4	-	-	-	-	-
c.*6453_*6482del	rs151205927	p.(=)	p.(=)	p.(=)	3'Flank	3'Flank	DEL	4	-	-	-	-	-
c.*4228_*4229del	rs1052506893	p.(=)	p.(=)	p.(=)	3'Flank	3'Flank	DEL	4	-	-	-	-	-
c.-28-4549del	rs1445253612	p.(=)	p.(=)	p.(=)	intronic_01	Intronic mutation	DEL	4	-	-	-	-	-
c.-28-2671_-28-2667dup	rs779359991	p.(=)	p.(=)	p.(=)	intronic_01	Intronic mutation	DUP	4	-	-	-	-	-
c.673-71del	rs1167886601	p.(=)	p.(=)	p.(=)	intronic_06	Intronic mutation	DEL	4	-	-	-	-	-
c.*6985dup	-	p.(=)	p.(=)	p.(=)	3'Flank	3'Flank	DUP	4	-	-	-	-	-
c.-28-2301dup	rs575188915	p.(=)	p.(=)	p.(=)	intronic_01	Intronic mutation	DUP	4	-	-	-	-	-
c.-28-3875del	rs71387982	p.(=)	p.(=)	p.(=)	intronic_01	Intronic mutation	DEL	4	-	-	-	-	-
c.*5238_*5249del	rs952065958	p.(=)	p.(=)	p.(=)	3'Flank	3'Flank	DEL	4	-	-	-	-	-
c.376-161_376-158del	rs953277746	p.(=)	p.(=)	p.(=)	intronic_04	Intronic mutation	DEL	4	-	-	-	-	-
c.-28-2671_-28-2667del	rs779359991	p.(=)	p.(=)	p.(=)	intronic_01	Intronic mutation	DEL	4	-	-	-	-	-
c.-28-2202dup	rs764484924	p.(=)	p.(=)	p.(=)	intronic_01	Intronic mutation	DUP	4	-	-	-	-	-
c.*5242_*5249del	rs952065958	p.(=)	p.(=)	p.(=)	3'Flank	3'Flank	DEL	4	-	-	-	-	-
c.-28-3875dup	rs71387982	p.(=)	p.(=)	p.(=)	intronic_01	Intronic mutation	DUP	4	-	-	-	-	-
c.-28-5177dup	rs367940585	p.(=)	p.(=)	p.(=)	intronic_01	Intronic mutation	DUP	4	-	-	-	-	-
c.*4229dup	rs1052506893	p.(=)	p.(=)	p.(=)	3'Flank	3'Flank	DUP	4	-	-	-	-	-
c.-28-3906dup	rs112634888	p.(=)	p.(=)	p.(=)	intronic_01	Intronic mutation	DUP	4	-	-	-	-	-
c.-28-3906del	rs112634888	p.(=)	p.(=)	p.(=)	intronic_01	Intronic mutation	DEL	4	-	-	-	-	-
c.-29+4272del	rs17886213	p.(=)	p.(=)	p.(=)	intronic_01	Intronic mutation	DEL	4	-	-	-	-	-
c.-29+2695dup	rs540739179	p.(=)	p.(=)	p.(=)	intronic_01	Intronic mutation	DUP	4	-	-	-	-	-
c.*5246_*5249dup	rs952065958	p.(=)	p.(=)	p.(=)	3'Flank	3'Flank	DUP	4	-	-	-	-	-
c.-29+4269_-29+4272del	rs17886213	p.(=)	p.(=)	p.(=)	intronic_01	Intronic mutation	DEL	4	-	-	-	-	-
c.673-71dup	rs1167886601	p.(=)	p.(=)	p.(=)	intronic_06	Intronic mutation	DUP	4	-	-	-	-	-
c.376-159_376-158del	rs953277746	p.(=)	p.(=)	p.(=)	intronic_04	Intronic mutation	DEL	4	-	-	-	-	-
c.-28-2676_-28-2667del	rs779359991	p.(=)	p.(=)	p.(=)	intronic_01	Intronic mutation	DEL	4	-	-	-	-	-
c.376-162_376-158del	rs953277746	p.(=)	p.(=)	p.(=)	intronic_04	Intronic mutation	DEL	4	-	-	-	-	-
c.673-72_673-71del	rs1167886601	p.(=)	p.(=)	p.(=)	intronic_06	Intronic mutation	DEL	4	-	-	-	-	-
c.*5231_*5232insCAGATAGA	rs202179384	p.(=)	p.(=)	p.(=)	3'Flank	3'Flank	INS	4	-	-	-	-	-
c.-29+4271_-29+4272dup	rs17886213	p.(=)	p.(=)	p.(=)	intronic_01	Intronic mutation	DUP	4	-	-	-	-	-
c.993+409del	rs772614038	p.(=)	p.(=)	p.(=)	intronic_09	Intronic mutation	DEL	4	-	-	-	-	-
c.376-161A>G	rs75821853	p.(=)	p.(=)	p.(=)	intronic_04	Intronic mutation	SNV	4	-	-	-	-	-
c.-29+1073del	rs1311187414	p.(=)	p.(=)	p.(=)	intronic_01	Intronic mutation	DEL	4	-	-	-	-	-
c.*3816_*3817dup	rs145856812	p.(=)	p.(=)	p.(=)	3'Flank	3'Flank	DUP	4	-	-	-	-	-
c.-28-2676_-28-2667dup	rs779359991	p.(=)	p.(=)	p.(=)	intronic_01	Intronic mutation	DUP	4	-	-	-	-	-
c.*5242_*5244del	rs985209341	p.(=)	p.(=)	p.(=)	3'Flank	3'Flank	DEL	4	-	-	-	-	-
c.993+410G>T	rs772614038	p.(=)	p.(=)	p.(=)	intronic_09	Intronic mutation	SNV	4	-	-	-	-	-
c.96+41_96+45del	rs776639636	p.(=)	p.(=)	p.(=)	intronic_03	Intronic mutation	DEL	4	-	-	-	-	-
c.*6196T>G	rs538627695	p.(=)	p.(=)	p.(=)	3'Flank	3'Flank	SNV	4	-	-	-	-	-
c.-29+4224C>T	rs191945441	p.(=)	p.(=)	p.(=)	intronic_01	Intronic mutation	SNV	4	-	-	-	-	-
c.*5227_*5228insCAGA	rs4968203	p.(=)	p.(=)	p.(=)	3'Flank	3'Flank	INS	4	-	-	-	-	-
c.-28-2537G>A	rs17886508	p.(=)	p.(=)	p.(=)	intronic_01	Intronic mutation	SNV	4	-	-	-	-	-
c.-29+2549C>T	rs779599073	p.(=)	p.(=)	p.(=)	intronic_01	Intronic mutation	SNV	4	-	-	-	-	-
c.*5197del	rs1196468978	p.(=)	p.(=)	p.(=)	3'Flank	3'Flank	DEL	4	-	-	-	-	-
c.*5193_*5195del	rs976006383	p.(=)	p.(=)	p.(=)	3'Flank	3'Flank	DEL	4	-	-	-	-	-
c.-29+3855C>T	rs544569940	p.(=)	p.(=)	p.(=)	intronic_01	Intronic mutation	SNV	4	-	-	-	-	-
c.*6454T>A	rs969388871	p.(=)	p.(=)	p.(=)	3'Flank	3'Flank	SNV	4	-	-	-	-	-
c.*6061_*6065del	rs1287493081	p.(=)	p.(=)	p.(=)	3'Flank	3'Flank	DEL	4	-	-	-	-	-
c.*4215T>C	rs200940122	p.(=)	p.(=)	p.(=)	3'Flank	3'Flank	SNV	4	-	-	-	-	-
c.-28-1001G>A	rs9897559	p.(=)	p.(=)	p.(=)	intronic_01	Intronic mutation	SNV	4	-	-	-	-	-
c.*1659C>T	rs765620289	p.(=)	p.(=)	p.(=)	3'Flank	3'Flank	SNV	4	-	-	-	-	-
c.*328G>A	rs17881366	p.(=)	p.(=)	p.(=)	3'UTR	Exon 11; non coding	SNV	4	-	-	-	-	-
c.994-345A>G	rs765276270	p.(=)	p.(=)	p.(=)	intronic_09	Intronic mutation	SNV	4	-	-	-	-	-
c.-28-2079C>T	rs185047143	p.(=)	p.(=)	p.(=)	intronic_01	Intronic mutation	SNV	4	-	-	-	-	-
c.-28-2883C>G	rs538795253	p.(=)	p.(=)	p.(=)	intronic_01	Intronic mutation	SNV	4	-	-	-	-	-
c.-28-3763G>A	rs191741187	p.(=)	p.(=)	p.(=)	intronic_01	Intronic mutation	SNV	4	-	-	-	-	-
c.*6016G>T	rs547276634	p.(=)	p.(=)	p.(=)	3'Flank	3'Flank	SNV	4	-	-	-	-	-
c.*5207_*5209del	rs371856181	p.(=)	p.(=)	p.(=)	3'Flank	3'Flank	DEL	4	-	-	-	-	-
c.*4231C>T	-	p.(=)	p.(=)	p.(=)	3'Flank	3'Flank	SNV	4	-	-	-	-	-
c.*2779T>C	rs571465995	p.(=)	p.(=)	p.(=)	3'Flank	3'Flank	SNV	4	-	-	-	-	-
c.-28-1288C>T	rs8078476	p.(=)	p.(=)	p.(=)	intronic_01	Intronic mutation	SNV	4	-	-	-	-	-
c.-28-3776G>A	rs750690305	p.(=)	p.(=)	p.(=)	intronic_01	Intronic mutation	SNV	4	-	-	-	-	-
c.-29+5165A>G	-	p.(=)	p.(=)	p.(=)	intronic_01	Intronic mutation	SNV	4	-	-	-	-	-
c.-29+5163A>G	rs8068551	p.(=)	p.(=)	p.(=)	intronic_01	Intronic mutation	SNV	4	-	-	-	-	-
c.-29+1349C>G	rs533168632	p.(=)	p.(=)	p.(=)	intronic_01	Intronic mutation	SNV	4	-	-	-	-	-
c.-29+394C>T	rs772817908	p.(=)	p.(=)	p.(=)	intronic_01	Intronic mutation	SNV	4	-	-	-	-	-
c.*7765_*7767del	rs530709673	p.(=)	p.(=)	p.(=)	3'Flank	3'Flank	DEL	4	-	-	-	-	-
c.*7195T>A	rs775434816	p.(=)	p.(=)	p.(=)	3'Flank	3'Flank	SNV	4	-	-	-	-	-
c.*2502A>G	rs748167993	p.(=)	p.(=)	p.(=)	3'Flank	3'Flank	SNV	4	-	-	-	-	-
c.*1424C>T	rs778682857	p.(=)	p.(=)	p.(=)	3'Flank	3'Flank	SNV	4	-	-	-	-	-
c.994-390G>A	rs750169071	p.(=)	p.(=)	p.(=)	intronic_09	Intronic mutation	SNV	4	-	-	-	-	-
c.994-661G>A	rs766011905	p.(=)	p.(=)	p.(=)	intronic_09	Intronic mutation	SNV	4	-	-	-	-	-
c.994-1366G>A	rs560899639	p.(=)	p.(=)	p.(=)	intronic_09	Intronic mutation	SNV	4	-	-	-	-	-
c.993+326_993+341del	rs730882013	p.(=)	p.?	p.?	intronic_09	Intronic mutation	DEL	4	-	-	-	-	-
c.993+100G>A	rs748191979	p.(=)	p.(=)	p.(=)	intronic_09	Intronic mutation	SNV	4	-	-	-	-	-
c.97-9C>T	rs202217267	p.(=)	p.(=)	p.(=)	intronic_03	Intronic mutation	SNV	4	-	-	-	-	-
c.-29+1044T>A	rs778235420	p.(=)	p.(=)	p.(=)	intronic_01	Intronic mutation	SNV	4	-	-	-	-	-
c.*7260C>T	rs745972017	p.(=)	p.(=)	p.(=)	3'Flank	3'Flank	SNV	4	-	-	-	-	-
c.*5236T>C	-	p.(=)	p.(=)	p.(=)	3'Flank	3'Flank	SNV	4	-	-	-	-	-
c.*2746G>T	rs573518831	p.(=)	p.(=)	p.(=)	3'Flank	3'Flank	SNV	4	-	-	-	-	-
c.*1036A>G	rs1192254511	p.(=)	p.(=)	p.(=)	3'UTR	Exon 11; non coding	SNV	4	-	-	-	-	-
c.994-672G>A	rs751223217	p.(=)	p.(=)	p.(=)	intronic_09	Intronic mutation	SNV	4	-	-	-	-	-
c.994-1399C>T	rs1022246562	p.(=)	p.(=)	p.(=)	intronic_09	Intronic mutation	SNV	4	-	-	-	-	-
c.993+581T>A	rs181226769	p.(=)	p.(=)	p.(=)	intronic_09	Intronic mutation	SNV	4	-	-	-	-	-
c.782+12C>T	rs17881780	p.(=)	p.(=)	p.(=)	intronic_07	Intronic mutation	SNV	4	-	-	-	-	-
c.743G>A	rs11540652	p.R248Q	p.R248Q	p.R248Q	Missense	Exonic mutation	SNV	4	p.R248Q	-	-	-	p.R248Q
c.329G>A	rs11540654	p.R110H	p.R110H	p.R110H	Missense	Exonic mutation	SNV	4	p.R110H	p.R110H	-	-	-
c.173C>G	rs144386518	p.P58R	p.P58R	p.P58R	Missense	Exonic mutation	SNV	4	p.P58R	p.P58R	-	-	-
c.31G>C	rs201382018	p.E11Q	p.E11Q	p.E11Q	Missense	Exonic mutation	SNV	4	p.E11Q	p.E11Q	Asian	p.E11Q	-
c.1073A>T	rs773553186	p.E358V	p.(=)	p.(=)	Missense	Exonic mutation	SNV	4	p.E358V	p.E358V	Asian	-	-
c.375+118T>C	rs755367744	p.(=)	p.(=)	p.(=)	intronic_04	Intronic mutation	SNV	4	-	-	-	-	-
c.375+92T>C	rs781734539	p.(=)	p.(=)	p.(=)	intronic_04	Intronic mutation	SNV	4	-	-	-	-	-
c.665C>T	rs146340390	p.P222L	p.P222L	p.P222L	Missense	Exonic mutation	SNV	4	p.P222L	p.P222L	-	p.P222L	-
c.935C>G	rs145151284	p.T312S	p.T312S	p.T312S	Missense	Exonic mutation	SNV	4	p.T312S	p.T312S	-	-	-
c.90C>T	rs370992294	p.N30=	p.N30=	p.N30=	Synonymous	Exonic mutation	SNV	4	-	-	-	-	-
c.6G>A	rs143458271	p.E2=	p.E2=	p.E2=	Synonymous	Exonic mutation	SNV	4	-	-	-	-	-
c.-28-3090T>C	rs191666362	p.(=)	p.(=)	p.(=)	intronic_01	Intronic mutation	SNV	4	-	-	-	-	-
c.-28-4603C>T	rs1036293756	p.(=)	p.(=)	p.(=)	intronic_01	Intronic mutation	SNV	4	-	-	-	-	-
c.-28-4932A>G	rs193018176	p.(=)	p.(=)	p.(=)	intronic_01	Intronic mutation	SNV	4	-	-	-	-	-
c.-29+4045C>T	rs183171181	p.(=)	p.(=)	p.(=)	intronic_01	Intronic mutation	SNV	4	-	-	-	-	-
c.-29+1319C>T	rs766025788	p.(=)	p.(=)	p.(=)	intronic_01	Intronic mutation	SNV	4	-	-	-	-	-
c.994-17C>T	rs368691910	p.(=)	p.(=)	p.(=)	intronic_09	Intronic mutation	SNV	4	-	-	-	-	-
c.510G>A	rs757544615	p.T170=	p.T170=	p.T170=	Synonymous	Exonic mutation	SNV	4	-	-	-	-	-
c.-1746G>A	rs17880740	p.(=)	p.(=)	p.(=)	5'Flank	5'Flank	SNV	4	-	-	-	-	-
c.*9704C>T	-	p.(=)	p.(=)	p.(=)	3'Flank	3'Flank	SNV	4	-	-	-	-	-
c.*9496C>T	rs1300523628	p.(=)	p.(=)	p.(=)	3'Flank	3'Flank	SNV	4	-	-	-	-	-
c.*6034G>A	-	p.(=)	p.(=)	p.(=)	3'Flank	3'Flank	SNV	4	-	-	-	-	-
c.*5101C>G	-	p.(=)	p.(=)	p.(=)	3'Flank	3'Flank	SNV	4	-	-	-	-	-
c.994-313G>A	rs906184667	p.(=)	p.(=)	p.(=)	intronic_09	Intronic mutation	SNV	4	-	-	-	-	-
c.673-266C>T	rs887808299	p.(=)	p.(=)	p.(=)	intronic_06	Intronic mutation	SNV	4	-	-	-	-	-
c.408A>G	rs758781593	p.Q136=	p.Q136=	p.Q136=	Synonymous	Exonic mutation	SNV	4	-	-	-	-	-
c.-28-1417T>C	rs375751914	p.(=)	p.(=)	p.(=)	intronic_01	Intronic mutation	SNV	4	-	-	-	-	-
c.-28-4263C>T	-	p.(=)	p.(=)	p.(=)	intronic_01	Intronic mutation	SNV	4	-	-	-	-	-
c.-29+285C>T	rs55651612	p.(=)	p.(=)	p.(=)	intronic_01	Intronic mutation	SNV	4	-	-	-	-	-
c.-29+110T>C	rs34686922	p.(=)	p.(=)	p.(=)	intronic_01	Intronic mutation	SNV	4	-	-	-	-	-
c.-2159G>A	rs536866484	p.(=)	p.(=)	p.(=)	5'Flank	5'Flank	SNV	4	-	-	-	-	-
c.-2750C>T	rs756267223	p.(=)	p.(=)	p.(=)	5'Flank	5'Flank	SNV	4	-	-	-	-	-
c.*8563del	rs1328291806	p.(=)	p.(=)	p.(=)	3'Flank	3'Flank	DEL	4	-	-	-	-	-
c.*8290G>A	rs539183676	p.(=)	p.(=)	p.(=)	3'Flank	3'Flank	SNV	4	-	-	-	-	-
c.*2797G>A	rs759120083	p.(=)	p.(=)	p.(=)	3'Flank	3'Flank	SNV	4	-	-	-	-	-
c.*665C>T	rs773742778	p.(=)	p.(=)	p.(=)	3'UTR	Exon 11; non coding	SNV	4	-	-	-	-	-
c.993+313G>A	rs372821099	p.(=)	p.(=)	p.S346=	Synonymous (exon gamma)	Exonic mutation (exon gamma)	SNV	4	-	-	-	-	-
c.582T>C	rs370216745	p.L194=	p.L194=	p.L194=	Synonymous	Exonic mutation	SNV	4	-	-	-	-	-
c.-372del	rs542205900	p.(=)	p.(=)	p.(=)	5'Flank	5'Flank	DEL	4	-	-	-	-	-
c.-737G>C	rs181844081	p.(=)	p.(=)	p.(=)	5'Flank	5'Flank	SNV	4	-	-	-	-	-
c.-814C>T	rs186185308	p.(=)	p.(=)	p.(=)	5'Flank	5'Flank	SNV	4	-	-	-	-	-
c.-2885C>T	rs116194147	p.(=)	p.(=)	p.(=)	5'Flank	5'Flank	SNV	4	-	-	-	-	-
c.-3865_-3862dup	rs748804408	p.(=)	p.(=)	p.(=)	5'Flank	5'Flank	DUP	4	-	-	-	-	-
c.-3865_-3862del	rs748804408	p.(=)	p.(=)	p.(=)	5'Flank	5'Flank	DEL	4	-	-	-	-	-
c.-4378G>A	rs145580889	p.(=)	p.(=)	p.(=)	5'Flank	5'Flank	SNV	4	-	-	-	-	-
c.-4574G>A	rs138105383	p.(=)	p.(=)	p.(=)	5'Flank	5'Flank	SNV	4	-	-	-	-	-
c.-4663C>T	rs142567272	p.(=)	p.(=)	p.(=)	5'Flank	5'Flank	SNV	4	-	-	-	-	-
c.*1053C>T	rs891497989	p.(=)	p.(=)	p.(=)	3'UTR	Exon 11; non coding	SNV	4	-	-	-	-	-
c.-80G>A	rs1044752659	p.(=)	p.(=)	p.(=)	5'UTR	Exon 1; non coding	SNV	4	-	-	-	-	-
c.*9530A>G	rs1176531582	p.(=)	p.(=)	p.(=)	3'Flank	3'Flank	SNV	4	-	-	-	-	-
c.*9100del	rs751147686	p.(=)	p.(=)	p.(=)	3'Flank	3'Flank	DEL	4	-	-	-	-	-
c.*8424C>A	rs1008861767	p.(=)	p.(=)	p.(=)	3'Flank	3'Flank	SNV	4	-	-	-	-	-
c.*6464T>A	rs2541013	p.(=)	p.(=)	p.(=)	3'Flank	3'Flank	SNV	4	-	-	-	-	-
c.*5765G>A	rs949319068	p.(=)	p.(=)	p.(=)	3'Flank	3'Flank	SNV	4	-	-	-	-	-
c.*5220T>C	rs575070437	p.(=)	p.(=)	p.(=)	3'Flank	3'Flank	SNV	4	-	-	-	-	-
c.*5193A>T	rs572488097	p.(=)	p.(=)	p.(=)	3'Flank	3'Flank	SNV	4	-	-	-	-	-
c.994-747C>T	rs772531785	p.(=)	p.(=)	p.(=)	intronic_09	Intronic mutation	SNV	4	-	-	-	-	-
c.994-964G>A	rs181893255	p.(=)	p.(=)	p.(=)	intronic_09	Intronic mutation	SNV	4	-	-	-	-	-
c.993+1220T>C	rs577924025	p.(=)	p.(=)	p.(=)	intronic_09	Intronic mutation	SNV	4	-	-	-	-	-
c.-28-87G>A	rs186819604	p.(=)	p.(=)	p.(=)	intronic_01	Intronic mutation	SNV	4	-	-	-	-	-
c.-28-3905G>A	rs112634888	p.(=)	p.(=)	p.(=)	intronic_01	Intronic mutation	SNV	4	-	-	-	-	-
c.-29+5164A>G	rs1370687104	p.(=)	p.(=)	p.(=)	intronic_01	Intronic mutation	SNV	4	-	-	-	-	-
c.-29+5105G>A	rs558371002	p.(=)	p.(=)	p.(=)	intronic_01	Intronic mutation	SNV	4	-	-	-	-	-
c.-171T>C	rs1446279342	p.(=)	p.(=)	p.(=)	5'UTR	Exon 1; non coding	SNV	4	-	-	-	-	-
c.-2498G>A	rs139292049	p.(=)	p.(=)	p.(=)	5'Flank	5'Flank	SNV	4	-	-	-	-	-
c.-3818C>T	rs1384394462	p.(=)	p.(=)	p.(=)	5'Flank	5'Flank	SNV	4	-	-	-	-	-
c.*8764G>T	-	p.(=)	p.(=)	p.(=)	3'Flank	3'Flank	SNV	4	-	-	-	-	-
c.*8747G>T	-	p.(=)	p.(=)	p.(=)	3'Flank	3'Flank	SNV	4	-	-	-	-	-
c.-28-5347T>C	-	p.(=)	p.(=)	p.(=)	intronic_01	Intronic mutation	SNV	4	-	-	-	-	-
c.*6985del	-	p.(=)	p.(=)	p.(=)	3'Flank	3'Flank	DEL	3	-	-	-	-	-
c.-29+2695del	rs540739179	p.(=)	p.(=)	p.(=)	intronic_01	Intronic mutation	DEL	3	-	-	-	-	-
c.*4229del	rs1052506893	p.(=)	p.(=)	p.(=)	3'Flank	3'Flank	DEL	3	-	-	-	-	-
c.-28-318_-28-317del	rs1207011473	p.(=)	p.(=)	p.(=)	intronic_01	Intronic mutation	DEL	3	-	-	-	-	-
c.-28-4549dup	rs1445253612	p.(=)	p.(=)	p.(=)	intronic_01	Intronic mutation	DUP	3	-	-	-	-	-
c.*5239_*5240insCAGATAGATAGATAGA	rs1016799250	p.(=)	p.(=)	p.(=)	3'Flank	3'Flank	INS	3	-	-	-	-	-
c.-29+5161_-29+5169del	rs973581037	p.(=)	p.(=)	p.(=)	intronic_01	Intronic mutation	DEL	3	-	-	-	-	-
c.*5235_*5236insCAGATAGATAGA	rs766473406	p.(=)	p.(=)	p.(=)	3'Flank	3'Flank	INS	3	-	-	-	-	-
c.-28-2301del	rs575188915	p.(=)	p.(=)	p.(=)	intronic_01	Intronic mutation	DEL	3	-	-	-	-	-
c.-29+5168_-29+5169del	rs973581037	p.(=)	p.(=)	p.(=)	intronic_01	Intronic mutation	DEL	3	-	-	-	-	-
c.-28-5177del	rs367940585	p.(=)	p.(=)	p.(=)	intronic_01	Intronic mutation	DEL	3	-	-	-	-	-
c.*5243_*5244insCAGATAGATAGATAGATAGA	rs773392351	p.(=)	p.(=)	p.(=)	3'Flank	3'Flank	INS	3	-	-	-	-	-
c.-28-2202del	rs764484924	p.(=)	p.(=)	p.(=)	intronic_01	Intronic mutation	DEL	3	-	-	-	-	-
c.-28-1837dup	rs886585627	p.(=)	p.(=)	p.(=)	intronic_01	Intronic mutation	DUP	3	-	-	-	-	-
c.*5234_*5249del	rs952065958	p.(=)	p.(=)	p.(=)	3'Flank	3'Flank	DEL	3	-	-	-	-	-
c.*4227_*4229del	rs1052506893	p.(=)	p.(=)	p.(=)	3'Flank	3'Flank	DEL	3	-	-	-	-	-
c.*5247_*5248insCAGATAGATAGATAGATAGATAGA	rs748660166	p.(=)	p.(=)	p.(=)	3'Flank	3'Flank	INS	3	-	-	-	-	-
c.*5023_*5024dup	rs34289020	p.(=)	p.(=)	p.(=)	3'Flank	3'Flank	DUP	3	-	-	-	-	-
c.-29+1073dup	rs1311187414	p.(=)	p.(=)	p.(=)	intronic_01	Intronic mutation	DUP	3	-	-	-	-	-
c.993+577del	-	p.(=)	p.(=)	p.(=)	intronic_09	Intronic mutation	DEL	3	-	-	-	-	-
c.*5249_*5250insGACAGATAGATAGATAGATAGATAGATA	rs952065958	p.(=)	p.(=)	p.(=)	3'Flank	3'Flank	INS	3	-	-	-	-	-
c.*7589_*7590del	rs1334604626	p.(=)	p.(=)	p.(=)	3'Flank	3'Flank	DEL	3	-	-	-	-	-
c.*2347_*2348dup	rs372669319	p.(=)	p.(=)	p.(=)	3'Flank	3'Flank	DUP	3	-	-	-	-	-
c.376-158del	rs953277746	p.(=)	p.(=)	p.(=)	intronic_04	Intronic mutation	DEL	3	-	-	-	-	-
c.*5177_*5211del	rs901276532	p.(=)	p.(=)	p.(=)	3'Flank	3'Flank	DEL	3	-	-	-	-	-
c.-28-3907_-28-3906dup	rs112634888	p.(=)	p.(=)	p.(=)	intronic_01	Intronic mutation	DUP	3	-	-	-	-	-
c.-28-5178_-28-5177dup	rs367940585	p.(=)	p.(=)	p.(=)	intronic_01	Intronic mutation	DUP	3	-	-	-	-	-
c.*5246del	-	p.(=)	p.(=)	p.(=)	3'Flank	3'Flank	DEL	3	-	-	-	-	-
c.-28-5349T>A	-	p.(=)	p.(=)	p.(=)	intronic_01	Intronic mutation	SNV	3	-	-	-	-	-
c.*2347_*2348del	rs372669319	p.(=)	p.(=)	p.(=)	3'Flank	3'Flank	DEL	3	-	-	-	-	-
c.-29+5147C>A	-	p.(=)	p.(=)	p.(=)	intronic_01	Intronic mutation	SNV	3	-	-	-	-	-
c.96+48_97-52del	rs1285665879	p.(=)	p.(=)	p.(=)	intronic_03	Intronic mutation	DEL	3	-	-	-	-	-
c.-28-5176del	rs753592109	p.(=)	p.(=)	p.(=)	intronic_01	Intronic mutation	DEL	3	-	-	-	-	-
c.*6776G>A	-	p.(=)	p.(=)	p.(=)	3'Flank	3'Flank	SNV	3	-	-	-	-	-
c.-28-4567C>A	-	p.(=)	p.(=)	p.(=)	intronic_01	Intronic mutation	SNV	3	-	-	-	-	-
c.993+405_993+409dup	rs772614038	p.(=)	p.(=)	p.(=)	intronic_09	Intronic mutation	DUP	3	-	-	-	-	-
c.-28-2681_-28-2667del	rs779359991	p.(=)	p.(=)	p.(=)	intronic_01	Intronic mutation	DEL	3	-	-	-	-	-
c.-29+5160A>G	-	p.(=)	p.(=)	p.(=)	intronic_01	Intronic mutation	SNV	3	-	-	-	-	-
c.-28-2304_-28-2301del	rs575188915	p.(=)	p.(=)	p.(=)	intronic_01	Intronic mutation	DEL	3	-	-	-	-	-
c.-28-4858G>A	rs1050485555	p.(=)	p.(=)	p.(=)	intronic_01	Intronic mutation	SNV	3	-	-	-	-	-
c.-29+3325C>G	rs770132587	p.(=)	p.(=)	p.(=)	intronic_01	Intronic mutation	SNV	3	-	-	-	-	-
c.1101-77C>T	rs778913915	p.(=)	p.(=)	p.(=)	intronic_10	Intronic mutation	SNV	3	-	-	-	-	-
c.*4474T>G	rs762491957	p.(=)	p.(=)	p.(=)	3'Flank	3'Flank	SNV	3	-	-	-	-	-
c.993+461C>T	rs571468420	p.(=)	p.(=)	p.(=)	intronic_09	Intronic mutation	SNV	3	-	-	-	-	-
c.-29+4183G>A	rs528669387	p.(=)	p.(=)	p.(=)	intronic_01	Intronic mutation	SNV	3	-	-	-	-	-
c.*5211del	rs901276532	p.(=)	p.(=)	p.(=)	3'Flank	3'Flank	DEL	3	-	-	-	-	-
c.*4900G>A	rs147161837	p.(=)	p.(=)	p.(=)	3'Flank	3'Flank	SNV	3	-	-	-	-	-
c.1101-375G>A	rs59098034	p.(=)	p.(=)	p.(=)	intronic_10	Intronic mutation	SNV	3	-	-	-	-	-
c.673-37C>T	rs374907737	p.(=)	p.(=)	p.(=)	intronic_06	Intronic mutation	SNV	3	-	-	-	-	-
c.-28-449C>T	rs772457698	p.(=)	p.(=)	p.(=)	intronic_01	Intronic mutation	SNV	3	-	-	-	-	-
c.-28-963A>C	rs35397144	p.(=)	p.(=)	p.(=)	intronic_01	Intronic mutation	SNV	3	-	-	-	-	-
c.-28-2612G>T	rs566664838	p.(=)	p.(=)	p.(=)	intronic_01	Intronic mutation	SNV	3	-	-	-	-	-
c.-28-4488T>C	rs866917230	p.(=)	p.(=)	p.(=)	intronic_01	Intronic mutation	SNV	3	-	-	-	-	-
c.-29+622G>C	rs189184134	p.(=)	p.(=)	p.(=)	intronic_01	Intronic mutation	SNV	3	-	-	-	-	-
c.*6547C>T	rs561968548	p.(=)	p.(=)	p.(=)	3'Flank	3'Flank	SNV	3	-	-	-	-	-
c.*5832G>A	rs529266711	p.(=)	p.(=)	p.(=)	3'Flank	3'Flank	SNV	3	-	-	-	-	-
c.*4955A>G	rs772950756	p.(=)	p.(=)	p.(=)	3'Flank	3'Flank	SNV	3	-	-	-	-	-
c.*4205T>G	rs909479004	p.(=)	p.(=)	p.(=)	3'Flank	3'Flank	SNV	3	-	-	-	-	-
c.*4071A>T	rs1026163020	p.(=)	p.(=)	p.(=)	3'Flank	3'Flank	SNV	3	-	-	-	-	-
c.*1997T>G	rs4968186	p.(=)	p.(=)	p.(=)	3'Flank	3'Flank	SNV	3	-	-	-	-	-
c.994-282C>G	rs17883852	p.(=)	p.(=)	p.(=)	intronic_09	Intronic mutation	SNV	3	-	-	-	-	-
c.993+1347C>T	rs898344989	p.(=)	p.(=)	p.(=)	intronic_09	Intronic mutation	SNV	3	-	-	-	-	-
c.782+90C>A	rs767106291	p.(=)	p.(=)	p.(=)	intronic_07	Intronic mutation	SNV	3	-	-	-	-	-
c.672+256C>T	rs1347621463	p.(=)	p.(=)	p.(=)	intronic_06	Intronic mutation	SNV	3	-	-	-	-	-
c.-28-4257T>C	rs139560719	p.(=)	p.(=)	p.(=)	intronic_01	Intronic mutation	SNV	3	-	-	-	-	-
c.-28-4334C>T	rs112722792	p.(=)	p.(=)	p.(=)	intronic_01	Intronic mutation	SNV	3	-	-	-	-	-
c.-29+4049G>T	rs1033929236	p.(=)	p.(=)	p.(=)	intronic_01	Intronic mutation	SNV	3	-	-	-	-	-
c.-29+3854G>A	rs767442108	p.(=)	p.(=)	p.(=)	intronic_01	Intronic mutation	SNV	3	-	-	-	-	-
c.-29+2848T>A	rs753643217	p.(=)	p.(=)	p.(=)	intronic_01	Intronic mutation	SNV	3	-	-	-	-	-
c.-29+104G>C	rs939819655	p.(=)	p.(=)	p.(=)	intronic_01	Intronic mutation	SNV	3	-	-	-	-	-
c.*6410A>G	rs551138090	p.(=)	p.(=)	p.(=)	3'Flank	3'Flank	SNV	3	-	-	-	-	-
c.*5787G>A	rs533482993	p.(=)	p.(=)	p.(=)	3'Flank	3'Flank	SNV	3	-	-	-	-	-
c.*4411G>A	rs928899663	p.(=)	p.(=)	p.(=)	3'Flank	3'Flank	SNV	3	-	-	-	-	-
c.*4362C>T	rs369774493	p.(=)	p.(=)	p.(=)	3'Flank	3'Flank	SNV	3	-	-	-	-	-
c.*4209T>G	-	p.(=)	p.(=)	p.(=)	3'Flank	3'Flank	SNV	3	-	-	-	-	-
c.*4091C>T	rs189495128	p.(=)	p.(=)	p.(=)	3'Flank	3'Flank	SNV	3	-	-	-	-	-
c.*2793C>T	rs370886766	p.(=)	p.(=)	p.(=)	3'Flank	3'Flank	SNV	3	-	-	-	-	-
c.*2006G>A	rs1259809871	p.(=)	p.(=)	p.(=)	3'Flank	3'Flank	SNV	3	-	-	-	-	-
c.1101-376C>T	rs112847074	p.(=)	p.(=)	p.(=)	intronic_10	Intronic mutation	SNV	3	-	-	-	-	-
c.994-90C>T	rs555389091	p.(=)	p.(=)	p.(=)	intronic_09	Intronic mutation	SNV	3	-	-	-	-	-
c.994-1382T>C	rs773048474	p.(=)	p.(=)	p.(=)	intronic_09	Intronic mutation	SNV	3	-	-	-	-	-
c.559+25G>A	rs1293278970	p.(=)	p.(=)	p.(=)	intronic_05	Intronic mutation	SNV	3	-	-	-	-	-
c.376-17C>T	rs376713749	p.(=)	p.(=)	p.(=)	intronic_04	Intronic mutation	SNV	3	-	-	-	-	-
c.376-112T>C	rs1177822921	p.(=)	p.(=)	p.(=)	intronic_04	Intronic mutation	SNV	3	-	-	-	-	-
c.-28-533G>A	rs776365156	p.(=)	p.(=)	p.(=)	intronic_01	Intronic mutation	SNV	3	-	-	-	-	-
c.-28-762C>G	rs752938946	p.(=)	p.(=)	p.(=)	intronic_01	Intronic mutation	SNV	3	-	-	-	-	-
c.-28-1242G>T	rs544736114	p.(=)	p.(=)	p.(=)	intronic_01	Intronic mutation	SNV	3	-	-	-	-	-
c.-28-1575G>A	rs912421620	p.(=)	p.(=)	p.(=)	intronic_01	Intronic mutation	SNV	3	-	-	-	-	-
c.-28-1880C>G	rs529918746	p.(=)	p.(=)	p.(=)	intronic_01	Intronic mutation	SNV	3	-	-	-	-	-
c.-28-2452G>A	rs1000646183	p.(=)	p.(=)	p.(=)	intronic_01	Intronic mutation	SNV	3	-	-	-	-	-
c.-28-3246C>T	rs532437594	p.(=)	p.(=)	p.(=)	intronic_01	Intronic mutation	SNV	3	-	-	-	-	-
c.-28-3258T>C	rs34766441	p.(=)	p.(=)	p.(=)	intronic_01	Intronic mutation	SNV	3	-	-	-	-	-
c.-28-3264T>G	-	p.(=)	p.(=)	p.(=)	intronic_01	Intronic mutation	SNV	3	-	-	-	-	-
c.-28-3807A>G	rs762991986	p.(=)	p.(=)	p.(=)	intronic_01	Intronic mutation	SNV	3	-	-	-	-	-
c.-28-4183C>T	rs927107075	p.(=)	p.(=)	p.(=)	intronic_01	Intronic mutation	SNV	3	-	-	-	-	-
c.-28-4209A>G	rs755705182	p.(=)	p.(=)	p.(=)	intronic_01	Intronic mutation	SNV	3	-	-	-	-	-
c.-28-4424T>C	rs770333362	p.(=)	p.(=)	p.(=)	intronic_01	Intronic mutation	SNV	3	-	-	-	-	-
c.-29+3580G>A	rs369768012	p.(=)	p.(=)	p.(=)	intronic_01	Intronic mutation	SNV	3	-	-	-	-	-
c.-29+3509G>A	rs904031469	p.(=)	p.(=)	p.(=)	intronic_01	Intronic mutation	SNV	3	-	-	-	-	-
c.-29+3239G>A	rs939430811	p.(=)	p.(=)	p.(=)	intronic_01	Intronic mutation	SNV	3	-	-	-	-	-
c.-29+3212C>T	rs771149476	p.(=)	p.(=)	p.(=)	intronic_01	Intronic mutation	SNV	3	-	-	-	-	-
c.-29+2410A>G	rs778284522	p.(=)	p.(=)	p.(=)	intronic_01	Intronic mutation	SNV	3	-	-	-	-	-
c.-29+1176C>T	rs139240810	p.(=)	p.(=)	p.(=)	intronic_01	Intronic mutation	SNV	3	-	-	-	-	-
c.-29+1138G>A	rs1040846601	p.(=)	p.(=)	p.(=)	intronic_01	Intronic mutation	SNV	3	-	-	-	-	-
c.-29+311G>C	rs762768775	p.(=)	p.(=)	p.(=)	intronic_01	Intronic mutation	SNV	3	-	-	-	-	-
c.-29+236T>C	rs17883908	p.(=)	p.(=)	p.(=)	intronic_01	Intronic mutation	SNV	3	-	-	-	-	-
c.*1070C>T	rs114831472	p.(=)	p.(=)	p.(=)	3'UTR	Exon 11; non coding	SNV	3	-	-	-	-	-
c.*205G>A	rs16956880	p.(=)	p.(=)	p.(=)	3'UTR	Exon 11; non coding	SNV	3	-	-	-	-	-
c.760A>G	rs746601313	p.I254V	p.I254V	p.I254V	Missense	Exonic mutation	SNV	3	p.I254V	p.I254V	-	-	-
c.994-41C>T	rs555791463	p.(=)	p.(=)	p.(=)	intronic_09	Intronic mutation	SNV	3	-	-	-	-	-
c.993+24T>C	rs1036876449	p.(=)	p.(=)	p.(=)	intronic_09	Intronic mutation	SNV	3	-	-	-	-	-
c.848G>A	rs371409680	p.R283H	p.R283H	p.R283H	Missense	Exonic mutation	SNV	3	p.R283H	-	-	-	p.R283H
c.885T>C	rs200073907	p.P295=	p.P295=	p.P295=	Synonymous	Exonic mutation	SNV	3	-	-	-	-	-
c.466C>T	rs563378859	p.R156C	p.R156C	p.R156C	Missense	Exonic mutation	SNV	3	p.R156C	p.R156C	-	-	-
c.783-33T>C	rs113302588	p.(=)	p.(=)	p.(=)	intronic_07	Intronic mutation	SNV	3	-	-	-	-	-
c.782+17C>T	rs17880172	p.(=)	p.(=)	p.(=)	intronic_07	Intronic mutation	SNV	3	-	-	-	-	-
c.673-19G>A	rs564974117	p.(=)	p.(=)	p.(=)	intronic_06	Intronic mutation	SNV	3	-	-	-	-	-
c.673-66T>C	-	p.(=)	p.(=)	p.(=)	intronic_06	Intronic mutation	SNV	3	-	-	-	-	-
c.847C>T	rs149633775	p.R283C	p.R283C	p.R283C	Missense	Exonic mutation	SNV	3	p.R283C	p.R283C	-	p.R283C	-
c.467G>A	rs371524413	p.R156H	p.R156H	p.R156H	Missense	Exonic mutation	SNV	3	p.R156H	-	-	-	p.R156H
c.554G>A	rs150607408	p.S185N	p.S185N	p.S185N	Missense	Exonic mutation	SNV	3	p.S185N	p.S185N	-	-	-
c.319T>C	rs368771578	p.Y107H	p.Y107H	p.Y107H	Missense	Exonic mutation	SNV	3	p.Y107H	p.Y107H	-	-	-
c.558T>A	rs375275361	p.D186E	p.D186E	p.D186E	Missense	Exonic mutation	SNV	3	p.D186E	-	-	-	-
c.*9290G>C	rs375753990	p.(=)	p.(=)	p.(=)	3'Flank	3'Flank	SNV	3	-	-	-	-	-
c.*4741C>T	rs1030180217	p.(=)	p.(=)	p.(=)	3'Flank	3'Flank	SNV	3	-	-	-	-	-
c.*3416G>C	rs767606815	p.(=)	p.(=)	p.(=)	3'Flank	3'Flank	SNV	3	-	-	-	-	-
c.*3032A>C	rs201433807	p.(=)	p.(=)	p.(=)	3'Flank	3'Flank	SNV	3	-	-	-	-	-
c.*2609C>A	rs576114621	p.(=)	p.(=)	p.(=)	3'Flank	3'Flank	SNV	3	-	-	-	-	-
c.1015G>A	rs17882252	p.E339K	p.(=)	p.(=)	Missense	Exonic mutation	SNV	3	p.E339K	p.E339K	-	-	-
c.994-80T>A	-	p.(=)	p.(=)	p.(=)	intronic_09	Intronic mutation	SNV	3	-	-	-	-	-
c.994-221T>C	rs933989754	p.(=)	p.(=)	p.(=)	intronic_09	Intronic mutation	SNV	3	-	-	-	-	-
c.994-558C>T	rs894832839	p.(=)	p.(=)	p.(=)	intronic_09	Intronic mutation	SNV	3	-	-	-	-	-
c.994-1085C>T	rs550289831	p.(=)	p.(=)	p.(=)	intronic_09	Intronic mutation	SNV	3	-	-	-	-	-
c.672+50C>T	rs1014274675	p.(=)	p.(=)	p.(=)	intronic_06	Intronic mutation	SNV	3	-	-	-	-	-
c.566C>T	rs121912665	p.A189V	p.A189V	p.A189V	Missense	Exonic mutation	SNV	3	p.A189V	p.A189V	Asian	-	-
c.-28-2994G>A	rs544179276	p.(=)	p.(=)	p.(=)	intronic_01	Intronic mutation	SNV	3	-	-	-	-	-
c.-2965T>C	rs542272666	p.(=)	p.(=)	p.(=)	5'Flank	5'Flank	SNV	3	-	-	-	-	-
c.-2983C>A	rs572909822	p.(=)	p.(=)	p.(=)	5'Flank	5'Flank	SNV	3	-	-	-	-	-
c.-4098T>C	rs1178272093	p.(=)	p.(=)	p.(=)	5'Flank	5'Flank	SNV	3	-	-	-	-	-
c.-4166G>A	rs562896719	p.(=)	p.(=)	p.(=)	5'Flank	5'Flank	SNV	3	-	-	-	-	-
c.*9502C>A	rs575008209	p.(=)	p.(=)	p.(=)	3'Flank	3'Flank	SNV	3	-	-	-	-	-
c.*8096C>T	-	p.(=)	p.(=)	p.(=)	3'Flank	3'Flank	SNV	3	-	-	-	-	-
c.*8002C>T	rs529765083	p.(=)	p.(=)	p.(=)	3'Flank	3'Flank	SNV	3	-	-	-	-	-
c.*5189_*5190insA	rs369980720	p.(=)	p.(=)	p.(=)	3'Flank	3'Flank	INS	3	-	-	-	-	-
c.*3342A>G	rs539739578	p.(=)	p.(=)	p.(=)	3'Flank	3'Flank	SNV	3	-	-	-	-	-
c.*314G>A	rs34486624	p.(=)	p.(=)	p.(=)	3'UTR	Exon 11; non coding	SNV	3	-	-	-	-	p.G15D
c.994-574C>T	rs758161546	p.(=)	p.(=)	p.(=)	intronic_09	Intronic mutation	SNV	3	-	-	-	-	-
c.919+23G>A	rs376079415	p.(=)	p.(=)	p.(=)	intronic_08	Intronic mutation	SNV	3	-	-	-	-	-
c.180A>C	rs749289195	p.P60=	p.P60=	p.P60=	Synonymous	Exonic mutation	SNV	3	-	-	-	-	-
c.-28-791C>T	rs764198158	p.(=)	p.(=)	p.(=)	intronic_01	Intronic mutation	SNV	3	-	-	-	-	-
c.-28-1933G>T	rs181020951	p.(=)	p.(=)	p.(=)	intronic_01	Intronic mutation	SNV	3	-	-	-	-	-
c.-28-3774C>T	rs565537110	p.(=)	p.(=)	p.(=)	intronic_01	Intronic mutation	SNV	3	-	-	-	-	-
c.-29+3956C>T	rs17884387	p.(=)	p.(=)	p.(=)	intronic_01	Intronic mutation	SNV	3	-	-	-	-	-
c.-849_-848insT	rs199831002	p.(=)	p.(=)	p.(=)	5'Flank	5'Flank	INS	3	-	-	-	-	-
c.-1153G>A	rs748265946	p.(=)	p.(=)	p.(=)	5'Flank	5'Flank	SNV	3	-	-	-	-	-
c.-1318A>T	rs376621917	p.(=)	p.(=)	p.(=)	5'Flank	5'Flank	SNV	3	-	-	-	-	-
c.-1901G>C	rs571153185	p.(=)	p.(=)	p.(=)	5'Flank	5'Flank	SNV	3	-	-	-	-	-
c.-2766T>C	rs565631993	p.(=)	p.(=)	p.(=)	5'Flank	5'Flank	SNV	3	-	-	-	-	-
c.-2904T>C	rs553000939	p.(=)	p.(=)	p.(=)	5'Flank	5'Flank	SNV	3	-	-	-	-	-
c.-4334C>T	rs745636492	p.(=)	p.(=)	p.(=)	5'Flank	5'Flank	SNV	3	-	-	-	-	-
c.-4614C>T	rs569611756	p.(=)	p.(=)	p.(=)	5'Flank	5'Flank	SNV	3	-	-	-	-	-
c.*6T>A	rs369567704	p.(=)	p.(=)	p.(=)	3'UTR	Exon 11; non coding	SNV	3	-	-	-	-	-
c.*536G>A	-	p.(=)	p.(=)	p.(=)	3'UTR	Exon 11; non coding	SNV	3	-	-	-	-	-
c.*760T>C	rs935743951	p.(=)	p.(=)	p.(=)	3'UTR	Exon 11; non coding	SNV	3	-	-	-	-	-
c.*1169A>G	rs918073756	p.(=)	p.(=)	p.(=)	3'UTR	Exon 11; non coding	SNV	3	-	-	-	-	-
c.234A>G	rs375099397	p.A78=	p.A78=	p.A78=	Synonymous	Exonic mutation	SNV	3	-	-	-	-	-
c.216C>T	rs56275308	p.P72=	p.P72=	p.P72=	Synonymous	Exonic mutation	SNV	3	-	-	-	-	-
c.474C>T	rs139200646	p.R158=	p.R158=	p.R158=	Synonymous	Exonic mutation	SNV	3	-	-	-	-	-
c.1149C>T	rs373710656	p.L383=	p.(=)	p.(=)	Synonymous	Exonic mutation	SNV	3	-	-	-	-	-
c.994-5T>C	rs375273756	p.(=)	p.(=)	p.(=)	intronic_09	Intronic mutation	SNV	3	-	-	-	-	-
c.*9802dup	rs373199779	p.(=)	p.(=)	p.(=)	3'Flank	3'Flank	DUP	3	-	-	-	-	-
c.*9781C>G	rs565802303	p.(=)	p.(=)	p.(=)	3'Flank	3'Flank	SNV	3	-	-	-	-	-
c.*9605C>T	rs62062578	p.(=)	p.(=)	p.(=)	3'Flank	3'Flank	SNV	3	-	-	-	-	-
c.*9037A>G	rs553396892	p.(=)	p.(=)	p.(=)	3'Flank	3'Flank	SNV	3	-	-	-	-	-
c.*8915G>A	rs1424501530	p.(=)	p.(=)	p.(=)	3'Flank	3'Flank	SNV	3	-	-	-	-	-
c.*8764_*8766del	rs201533064	p.(=)	p.(=)	p.(=)	3'Flank	3'Flank	DEL	3	-	-	-	-	-
c.*8715T>G	rs191887712	p.(=)	p.(=)	p.(=)	3'Flank	3'Flank	SNV	3	-	-	-	-	-
c.*8562_*8563del	rs1328291806	p.(=)	p.(=)	p.(=)	3'Flank	3'Flank	DEL	3	-	-	-	-	-
c.*8493C>T	rs529859740	p.(=)	p.(=)	p.(=)	3'Flank	3'Flank	SNV	3	-	-	-	-	-
c.*8280A>G	rs370800728	p.(=)	p.(=)	p.(=)	3'Flank	3'Flank	SNV	3	-	-	-	-	-
c.*7869G>A	rs1028380938	p.(=)	p.(=)	p.(=)	3'Flank	3'Flank	SNV	3	-	-	-	-	-
c.*5799C>T	rs1254511544	p.(=)	p.(=)	p.(=)	3'Flank	3'Flank	SNV	3	-	-	-	-	-
c.*5200T>G	rs544585358	p.(=)	p.(=)	p.(=)	3'Flank	3'Flank	SNV	3	-	-	-	-	-
c.*2748G>A	rs1365159528	p.(=)	p.(=)	p.(=)	3'Flank	3'Flank	SNV	3	-	-	-	-	-
c.*1516G>A	rs1037209585	p.(=)	p.(=)	p.(=)	3'Flank	3'Flank	SNV	3	-	-	-	-	-
c.*886G>A	rs35659787	p.(=)	p.(=)	p.(=)	3'UTR	Exon 11; non coding	SNV	3	-	-	-	-	-
c.1101-441G>A	rs17881097	p.(=)	p.(=)	p.(=)	intronic_10	Intronic mutation	SNV	3	-	-	-	-	-
c.1100+218G>A	rs1016438615	p.(=)	p.(=)	p.(=)	intronic_10	Intronic mutation	SNV	3	-	-	-	-	-
c.993+1368C>T	rs1039535418	p.(=)	p.(=)	p.(=)	intronic_09	Intronic mutation	SNV	3	-	-	-	-	-
c.993+198C>T	rs750031971	p.(=)	p.D332=	p.(=)	Synonymous (exon beta)	Exonic mutation (exon beta)	SNV	3	-	-	-	-	-
c.673-169G>A	rs187553272	p.(=)	p.(=)	p.(=)	intronic_06	Intronic mutation	SNV	3	-	-	-	-	-
c.559+41C>T	rs371082405	p.(=)	p.(=)	p.(=)	intronic_05	Intronic mutation	SNV	3	-	-	-	-	-
c.555C>T	rs367560109	p.S185=	p.S185=	p.S185=	Synonymous	Exonic mutation	SNV	3	-	-	-	-	-
c.516T>G	rs749309577	p.V172=	p.V172=	p.V172=	Synonymous	Exonic mutation	SNV	3	-	-	-	-	-
c.96+42C>G	rs138066738	p.(=)	p.(=)	p.(=)	intronic_03	Intronic mutation	SNV	3	-	-	-	-	-
c.96+41A>G	rs139100308	p.(=)	p.(=)	p.(=)	intronic_03	Intronic mutation	SNV	3	-	-	-	-	-
c.75-40G>A	rs372756865	p.(=)	p.(=)	p.(=)	intronic_02	Intronic mutation	SNV	3	-	-	-	-	-
c.75-47G>A	rs765673441	p.(=)	p.(=)	p.(=)	intronic_02	Intronic mutation	SNV	3	-	-	-	-	-
c.-28-825G>A	rs983617927	p.(=)	p.(=)	p.(=)	intronic_01	Intronic mutation	SNV	3	-	-	-	-	-
c.-28-1455C>T	rs190142224	p.(=)	p.(=)	p.(=)	intronic_01	Intronic mutation	SNV	3	-	-	-	-	-
c.-28-2128C>T	rs551589424	p.(=)	p.(=)	p.(=)	intronic_01	Intronic mutation	SNV	3	-	-	-	-	-
c.-28-2348A>C	rs987710266	p.(=)	p.(=)	p.(=)	intronic_01	Intronic mutation	SNV	3	-	-	-	-	-
c.-28-3837A>G	rs549624438	p.(=)	p.(=)	p.(=)	intronic_01	Intronic mutation	SNV	3	-	-	-	-	-
c.-29+5225C>T	rs1273472455	p.(=)	p.(=)	p.(=)	intronic_01	Intronic mutation	SNV	3	-	-	-	-	-
c.-29+4046G>A	rs1316897172	p.(=)	p.(=)	p.(=)	intronic_01	Intronic mutation	SNV	3	-	-	-	-	-
c.-29+3865C>T	rs1157873001	p.(=)	p.(=)	p.(=)	intronic_01	Intronic mutation	SNV	3	-	-	-	-	-
c.-29+1920A>G	rs544381283	p.(=)	p.(=)	p.(=)	intronic_01	Intronic mutation	SNV	3	-	-	-	-	-
c.-29+1205T>C	rs537903606	p.(=)	p.(=)	p.(=)	intronic_01	Intronic mutation	SNV	3	-	-	-	-	-
c.-1630G>A	rs150180394	p.(=)	p.(=)	p.(=)	5'Flank	5'Flank	SNV	3	-	-	-	-	-
c.-3869_-3862del	rs748804408	p.(=)	p.(=)	p.(=)	5'Flank	5'Flank	DEL	3	-	-	-	-	-
c.-3869_-3862dup	rs748804408	p.(=)	p.(=)	p.(=)	5'Flank	5'Flank	DUP	3	-	-	-	-	-
c.-4043dup	rs200960465	p.(=)	p.(=)	p.(=)	5'Flank	5'Flank	DUP	3	-	-	-	-	-
c.-4045dup	rs4559962	p.(=)	p.(=)	p.(=)	5'Flank	5'Flank	DUP	3	-	-	-	-	-
c.-4103C>T	rs562389085	p.(=)	p.(=)	p.(=)	5'Flank	5'Flank	SNV	3	-	-	-	-	-
c.-4452G>A	rs1023874301	p.(=)	p.(=)	p.(=)	5'Flank	5'Flank	SNV	3	-	-	-	-	-
c.-4963G>A	rs536182309	p.(=)	p.(=)	p.(=)	5'Flank	5'Flank	SNV	3	-	-	-	-	-
c.*8769C>T	-	p.(=)	p.(=)	p.(=)	3'Flank	3'Flank	SNV	3	-	-	-	-	-
c.*8750C>T	-	p.(=)	p.(=)	p.(=)	3'Flank	3'Flank	SNV	3	-	-	-	-	-
c.*7353C>T	-	p.(=)	p.(=)	p.(=)	3'Flank	3'Flank	SNV	3	-	-	-	-	-
c.*5232T>C	-	p.(=)	p.(=)	p.(=)	3'Flank	3'Flank	SNV	3	-	-	-	-	-
c.*2796C>T	-	p.(=)	p.(=)	p.(=)	3'Flank	3'Flank	SNV	3	-	-	-	-	-
c.993+1026T>C	-	p.(=)	p.(=)	p.(=)	intronic_09	Intronic mutation	SNV	3	-	-	-	-	-
c.-28-1467G>A	-	p.(=)	p.(=)	p.(=)	intronic_01	Intronic mutation	SNV	3	-	-	-	-	-
c.-28-2300C>A	-	p.(=)	p.(=)	p.(=)	intronic_01	Intronic mutation	SNV	3	-	-	-	-	-
c.-28-3902T>G	-	p.(=)	p.(=)	p.(=)	intronic_01	Intronic mutation	SNV	3	-	-	-	-	-
c.-29+5170G>A	-	p.(=)	p.(=)	p.(=)	intronic_01	Intronic mutation	SNV	3	-	-	-	-	-
c.*6594G>A	-	p.(=)	p.(=)	p.(=)	3'Flank	3'Flank	SNV	3	-	-	-	-	-
c.-29+1952G>A	-	p.(=)	p.(=)	p.(=)	intronic_01	Intronic mutation	SNV	3	-	-	-	-	-
c.*8767A>T	-	p.(=)	p.(=)	p.(=)	3'Flank	3'Flank	SNV	3	-	-	-	-	-
c.*754C>T	-	p.(=)	p.(=)	p.(=)	3'UTR	Exon 11; non coding	SNV	3	-	-	-	-	-
c.-29+5169dup	rs973581037	p.(=)	p.(=)	p.(=)	intronic_01	Intronic mutation	DUP	2	-	-	-	-	-
c.993+409dup	rs772614038	p.(=)	p.(=)	p.(=)	intronic_09	Intronic mutation	DUP	2	-	-	-	-	-
c.-29+5169del	rs973581037	p.(=)	p.(=)	p.(=)	intronic_01	Intronic mutation	DEL	2	-	-	-	-	-
c.*6984_*6985del	-	p.(=)	p.(=)	p.(=)	3'Flank	3'Flank	DEL	2	-	-	-	-	-
c.-29+4272dup	rs17886213	p.(=)	p.(=)	p.(=)	intronic_01	Intronic mutation	DUP	2	-	-	-	-	-
c.-29+5168_-29+5169dup	-	p.(=)	p.(=)	p.(=)	intronic_01	Intronic mutation	DUP	2	-	-	-	-	-
c.-29+2694_-29+2695del	rs540739179	p.(=)	p.(=)	p.(=)	intronic_01	Intronic mutation	DEL	2	-	-	-	-	-
c.-28-4550_-28-4549del	rs1445253612	p.(=)	p.(=)	p.(=)	intronic_01	Intronic mutation	DEL	2	-	-	-	-	-
c.*772dup	-	p.(=)	p.(=)	p.(=)	3'UTR	Exon 11; non coding	DUP	2	-	-	-	-	-
c.*4228_*4229dup	rs1052506893	p.(=)	p.(=)	p.(=)	3'Flank	3'Flank	DUP	2	-	-	-	-	-
c.-28-5326A>G	-	p.(=)	p.(=)	p.(=)	intronic_01	Intronic mutation	SNV	2	-	-	-	-	-
c.-28-3907_-28-3906del	rs112634888	p.(=)	p.(=)	p.(=)	intronic_01	Intronic mutation	DEL	2	-	-	-	-	-
c.*6984_*6985dup	-	p.(=)	p.(=)	p.(=)	3'Flank	3'Flank	DUP	2	-	-	-	-	-
c.993+406_993+409dup	-	p.(=)	p.(=)	p.(=)	intronic_09	Intronic mutation	DUP	2	-	-	-	-	-
c.-28-3876_-28-3875del	rs71387982	p.(=)	p.(=)	p.(=)	intronic_01	Intronic mutation	DEL	2	-	-	-	-	-
c.-28-2302_-28-2301del	rs575188915	p.(=)	p.(=)	p.(=)	intronic_01	Intronic mutation	DEL	2	-	-	-	-	-
c.993+588dup	-	p.(=)	p.(=)	p.(=)	intronic_09	Intronic mutation	DUP	2	-	-	-	-	-
c.-28-319_-28-317del	rs1207011473	p.(=)	p.(=)	p.(=)	intronic_01	Intronic mutation	DEL	2	-	-	-	-	-
c.-28-2302_-28-2301dup	rs575188915	p.(=)	p.(=)	p.(=)	intronic_01	Intronic mutation	DUP	2	-	-	-	-	-
c.-28-4551_-28-4549del	rs1445253612	p.(=)	p.(=)	p.(=)	intronic_01	Intronic mutation	DEL	2	-	-	-	-	-
c.-29+2693_-29+2695del	rs540739179	p.(=)	p.(=)	p.(=)	intronic_01	Intronic mutation	DEL	2	-	-	-	-	-
c.*5177_*5207del	rs933946427	p.(=)	p.(=)	p.(=)	3'Flank	3'Flank	DEL	2	-	-	-	-	-
c.-28-4550_-28-4549dup	rs1445253612	p.(=)	p.(=)	p.(=)	intronic_01	Intronic mutation	DUP	2	-	-	-	-	-
c.-29+5160_-29+5169del	rs973581037	p.(=)	p.(=)	p.(=)	intronic_01	Intronic mutation	DEL	2	-	-	-	-	-
c.376-163_376-158del	rs953277746	p.(=)	p.(=)	p.(=)	intronic_04	Intronic mutation	DEL	2	-	-	-	-	-
c.-28-5178_-28-5177del	rs367940585	p.(=)	p.(=)	p.(=)	intronic_01	Intronic mutation	DEL	2	-	-	-	-	-
c.673-73_673-71del	rs1167886601	p.(=)	p.(=)	p.(=)	intronic_06	Intronic mutation	DEL	2	-	-	-	-	-
c.-28-2203_-28-2202del	rs764484924	p.(=)	p.(=)	p.(=)	intronic_01	Intronic mutation	DEL	2	-	-	-	-	-
c.-28-2888T>A	-	p.(=)	p.(=)	p.(=)	intronic_01	Intronic mutation	SNV	2	-	-	-	-	-
c.-28-4534T>A	-	p.(=)	p.(=)	p.(=)	intronic_01	Intronic mutation	SNV	2	-	-	-	-	-
c.*6758_*6759insGG	-	p.(=)	p.(=)	p.(=)	3'Flank	3'Flank	INS	2	-	-	-	-	-
c.*6750C>A	-	p.(=)	p.(=)	p.(=)	3'Flank	3'Flank	SNV	2	-	-	-	-	-
c.*6749T>C	-	p.(=)	p.(=)	p.(=)	3'Flank	3'Flank	SNV	2	-	-	-	-	-
c.*6742del	-	p.(=)	p.(=)	p.(=)	3'Flank	3'Flank	DEL	2	-	-	-	-	-
c.*6741G>T	-	p.(=)	p.(=)	p.(=)	3'Flank	3'Flank	SNV	2	-	-	-	-	-
c.*6734G>A	-	p.(=)	p.(=)	p.(=)	3'Flank	3'Flank	SNV	2	-	-	-	-	-
c.*6733T>C	-	p.(=)	p.(=)	p.(=)	3'Flank	3'Flank	SNV	2	-	-	-	-	-
c.*6731G>T	-	p.(=)	p.(=)	p.(=)	3'Flank	3'Flank	SNV	2	-	-	-	-	-
c.-28-2893C>T	-	p.(=)	p.(=)	p.(=)	intronic_01	Intronic mutation	SNV	2	-	-	-	-	-
c.*6768T>C	-	p.(=)	p.(=)	p.(=)	3'Flank	3'Flank	SNV	2	-	-	-	-	-
c.*6764G>A	-	p.(=)	p.(=)	p.(=)	3'Flank	3'Flank	SNV	2	-	-	-	-	-
c.*6763T>C	-	p.(=)	p.(=)	p.(=)	3'Flank	3'Flank	SNV	2	-	-	-	-	-
c.-28-2316C>A	-	p.(=)	p.(=)	p.(=)	intronic_01	Intronic mutation	SNV	2	-	-	-	-	-
c.-29+5027A>G	-	p.(=)	p.(=)	p.(=)	intronic_01	Intronic mutation	SNV	2	-	-	-	-	-
c.-29+2692_-29+2695del	rs540739179	p.(=)	p.(=)	p.(=)	intronic_01	Intronic mutation	DEL	2	-	-	-	-	-
c.-28-2203_-28-2202dup	rs764484924	p.(=)	p.(=)	p.(=)	intronic_01	Intronic mutation	DUP	2	-	-	-	-	-
c.673-72_673-71dup	rs1167886601	p.(=)	p.(=)	p.(=)	intronic_06	Intronic mutation	DUP	2	-	-	-	-	-
c.-28-5309G>A	-	p.(=)	p.(=)	p.(=)	intronic_01	Intronic mutation	SNV	2	-	-	-	-	-
c.-29+5162_-29+5169del	rs973581037	p.(=)	p.(=)	p.(=)	intronic_01	Intronic mutation	DEL	2	-	-	-	-	-
c.-28-2303_-28-2301del	rs575188915	p.(=)	p.(=)	p.(=)	intronic_01	Intronic mutation	DEL	2	-	-	-	-	-
c.-29+5329A>G	-	p.(=)	p.(=)	p.(=)	intronic_01	Intronic mutation	SNV	2	-	-	-	-	-
c.*6991T>A	-	p.(=)	p.(=)	p.(=)	3'Flank	3'Flank	SNV	2	-	-	-	-	-
c.*5238_*5244del	rs985209341	p.(=)	p.(=)	p.(=)	3'Flank	3'Flank	DEL	2	-	-	-	-	-
c.*5177_*5215del	rs536182555	p.(=)	p.(=)	p.(=)	3'Flank	3'Flank	DEL	2	-	-	-	-	-
c.*5177_*5203del	rs553354431	p.(=)	p.(=)	p.(=)	3'Flank	3'Flank	DEL	2	-	-	-	-	-
c.*5201del	rs1229069655	p.(=)	p.(=)	p.(=)	3'Flank	3'Flank	DEL	2	-	-	-	-	-
c.*4251G>C	-	p.(=)	p.(=)	p.(=)	3'Flank	3'Flank	SNV	2	-	-	-	-	-
c.-28-2950A>G	-	p.(=)	p.(=)	p.(=)	intronic_01	Intronic mutation	SNV	2	-	-	-	-	-
c.-29+5336A>G	-	p.(=)	p.(=)	p.(=)	intronic_01	Intronic mutation	SNV	2	-	-	-	-	-
c.*5239_*5240insCAGATAGATAGA	rs1016799250	p.(=)	p.(=)	p.(=)	3'Flank	3'Flank	INS	2	-	-	-	-	-
c.*5193_*5199del	rs544585358	p.(=)	p.(=)	p.(=)	3'Flank	3'Flank	DEL	2	-	-	-	-	-
c.-28-4554_-28-4549del	rs1445253612	p.(=)	p.(=)	p.(=)	intronic_01	Intronic mutation	DEL	2	-	-	-	-	-
c.-29+5134T>C	-	p.(=)	p.(=)	p.(=)	intronic_01	Intronic mutation	SNV	2	-	-	-	-	-
c.*6982_*6985dup	-	p.(=)	p.(=)	p.(=)	3'Flank	3'Flank	DUP	2	-	-	-	-	-
c.*5235_*5236insCAGATAGATAGATAGA	rs766473406	p.(=)	p.(=)	p.(=)	3'Flank	3'Flank	INS	2	-	-	-	-	-
c.*5190_*5224del	rs1399581064	p.(=)	p.(=)	p.(=)	3'Flank	3'Flank	DEL	2	-	-	-	-	-
c.*4584C>T	rs1054780972	p.(=)	p.(=)	p.(=)	3'Flank	3'Flank	SNV	2	-	-	-	-	-
c.*1680G>A	rs895577952	p.(=)	p.(=)	p.(=)	3'Flank	3'Flank	SNV	2	-	-	-	-	-
c.-29+4957G>A	-	p.(=)	p.(=)	p.(=)	intronic_01	Intronic mutation	SNV	2	-	-	-	-	-
c.-29+4946T>C	-	p.(=)	p.(=)	p.(=)	intronic_01	Intronic mutation	SNV	2	-	-	-	-	-
c.-29+2380C>A	rs1023866741	p.(=)	p.(=)	p.(=)	intronic_01	Intronic mutation	SNV	2	-	-	-	-	-
c.*5243_*5244insCAGATAGATAGATAGATAGATAGA	rs773392351	p.(=)	p.(=)	p.(=)	3'Flank	3'Flank	INS	2	-	-	-	-	-
c.*5243_*5244insCAGATAGATAGATAGA	rs773392351	p.(=)	p.(=)	p.(=)	3'Flank	3'Flank	INS	2	-	-	-	-	-
c.*5243_*5244insCAGACAGATAGATAGATAGA	rs773392351	p.(=)	p.(=)	p.(=)	3'Flank	3'Flank	INS	2	-	-	-	-	-
c.*5239_*5240insCAGACAGATAGATAGA	rs1016799250	p.(=)	p.(=)	p.(=)	3'Flank	3'Flank	INS	2	-	-	-	-	-
c.*5235_*5236insCAGATAGA	rs766473406	p.(=)	p.(=)	p.(=)	3'Flank	3'Flank	INS	2	-	-	-	-	-
c.*5227_*5228insCAGATAGA	rs4968203	p.(=)	p.(=)	p.(=)	3'Flank	3'Flank	INS	2	-	-	-	-	-
c.*5179_*5184dup	rs934519028	p.(=)	p.(=)	p.(=)	3'Flank	3'Flank	DUP	2	-	-	-	-	-
c.*5141G>A	-	p.(=)	p.(=)	p.(=)	3'Flank	3'Flank	SNV	2	-	-	-	-	-
c.*3445C>T	rs550016148	p.(=)	p.(=)	p.(=)	3'Flank	3'Flank	SNV	2	-	-	-	-	-
c.*3038dup	rs1454705564	p.(=)	p.(=)	p.(=)	3'Flank	3'Flank	DUP	2	-	-	-	-	-
c.*2520C>T	-	p.(=)	p.(=)	p.(=)	3'Flank	3'Flank	SNV	2	-	-	-	-	-
c.*569_*570del	NA	p.(=)	p.(=)	p.(=)	3'UTR	Exon 11; non coding	DEL	2	-	-	-	-	-
c.993+810C>T	rs1019262765	p.(=)	p.(=)	p.(=)	intronic_09	Intronic mutation	SNV	2	-	-	-	-	-
c.993+410_993+411insT	-	p.(=)	p.(=)	p.(=)	intronic_09	Intronic mutation	INS	2	-	-	-	-	-
c.673-144G>C	rs935888221	p.(=)	p.(=)	p.(=)	intronic_06	Intronic mutation	SNV	2	-	-	-	-	-
c.-28-1467G>T	rs144996157	p.(=)	p.(=)	p.(=)	intronic_01	Intronic mutation	SNV	2	-	-	-	-	-
c.-28-1488G>T	rs968137410	p.(=)	p.(=)	p.(=)	intronic_01	Intronic mutation	SNV	2	-	-	-	-	-
c.-28-1491A>G	rs979333782	p.(=)	p.(=)	p.(=)	intronic_01	Intronic mutation	SNV	2	-	-	-	-	-
c.-28-2764G>A	rs879759930	p.(=)	p.(=)	p.(=)	intronic_01	Intronic mutation	SNV	2	-	-	-	-	-
c.-28-3973C>T	rs1010185238	p.(=)	p.(=)	p.(=)	intronic_01	Intronic mutation	SNV	2	-	-	-	-	-
c.-28-4178G>A	rs142688717	p.(=)	p.(=)	p.(=)	intronic_01	Intronic mutation	SNV	2	-	-	-	-	-
c.-28-4245G>A	rs901866133	p.(=)	p.(=)	p.(=)	intronic_01	Intronic mutation	SNV	2	-	-	-	-	-
c.-28-4274G>A	-	p.(=)	p.(=)	p.(=)	intronic_01	Intronic mutation	SNV	2	-	-	-	-	-
c.-29+5045G>T	rs559605329	p.(=)	p.(=)	p.(=)	intronic_01	Intronic mutation	SNV	2	-	-	-	-	-
c.-29+833G>C	-	p.(=)	p.(=)	p.(=)	intronic_01	Intronic mutation	SNV	2	-	-	-	-	-
c.*7795C>A	-	p.(=)	p.(=)	p.(=)	3'Flank	3'Flank	SNV	2	-	-	-	-	-
c.*7704C>T	rs1346743802	p.(=)	p.(=)	p.(=)	3'Flank	3'Flank	SNV	2	-	-	-	-	-
c.*7558C>T	rs911841238	p.(=)	p.(=)	p.(=)	3'Flank	3'Flank	SNV	2	-	-	-	-	-
c.*7095G>A	-	p.(=)	p.(=)	p.(=)	3'Flank	3'Flank	SNV	2	-	-	-	-	-
c.*6692G>A	rs1328346948	p.(=)	p.(=)	p.(=)	3'Flank	3'Flank	SNV	2	-	-	-	-	-
c.*6689C>T	-	p.(=)	p.(=)	p.(=)	3'Flank	3'Flank	SNV	2	-	-	-	-	-
c.*6652_*6654del	-	p.(=)	p.(=)	p.(=)	3'Flank	3'Flank	DEL	2	-	-	-	-	-
c.*6093C>G	rs1175832655	p.(=)	p.(=)	p.(=)	3'Flank	3'Flank	SNV	2	-	-	-	-	-
c.*6075G>A	-	p.(=)	p.(=)	p.(=)	3'Flank	3'Flank	SNV	2	-	-	-	-	-
c.*6067del	rs12945031	p.(=)	p.(=)	p.(=)	3'Flank	3'Flank	DEL	2	-	-	-	-	-
c.*5879G>A	rs562105129	p.(=)	p.(=)	p.(=)	3'Flank	3'Flank	SNV	2	-	-	-	-	-
c.*5727G>A	rs184053703	p.(=)	p.(=)	p.(=)	3'Flank	3'Flank	SNV	2	-	-	-	-	-
c.*5630C>T	-	p.(=)	p.(=)	p.(=)	3'Flank	3'Flank	SNV	2	-	-	-	-	-
c.*5443G>A	rs1042503327	p.(=)	p.(=)	p.(=)	3'Flank	3'Flank	SNV	2	-	-	-	-	-
c.*5391C>T	rs1340425948	p.(=)	p.(=)	p.(=)	3'Flank	3'Flank	SNV	2	-	-	-	-	-
c.*5273C>T	rs566049692	p.(=)	p.(=)	p.(=)	3'Flank	3'Flank	SNV	2	-	-	-	-	-
c.*5247_*5248insCAGACAGATAGATAGATAGATAGATAGA	rs748660166	p.(=)	p.(=)	p.(=)	3'Flank	3'Flank	INS	2	-	-	-	-	-
c.*5243_*5244insCAGACAGATAGATAGATAGATAGA	rs773392351	p.(=)	p.(=)	p.(=)	3'Flank	3'Flank	INS	2	-	-	-	-	-
c.*5243_*5244insCAGATAGATAGA	-	p.(=)	p.(=)	p.(=)	3'Flank	3'Flank	INS	2	-	-	-	-	-
c.*5190_*5212del	rs768308361	p.(=)	p.(=)	p.(=)	3'Flank	3'Flank	DEL	2	-	-	-	-	-
c.*5190_*5204del	rs1459430623	p.(=)	p.(=)	p.(=)	3'Flank	3'Flank	DEL	2	-	-	-	-	-
c.*5199_*5200insGAGA	rs544585358	p.(=)	p.(=)	p.(=)	3'Flank	3'Flank	INS	2	-	-	-	-	-
c.*5177_*5199del	rs544585358	p.(=)	p.(=)	p.(=)	3'Flank	3'Flank	DEL	2	-	-	-	-	-
c.*5186_*5189del	-	p.(=)	p.(=)	p.(=)	3'Flank	3'Flank	DEL	2	-	-	-	-	-
c.*5158T>C	rs959057139	p.(=)	p.(=)	p.(=)	3'Flank	3'Flank	SNV	2	-	-	-	-	-
c.*5104G>A	rs896639055	p.(=)	p.(=)	p.(=)	3'Flank	3'Flank	SNV	2	-	-	-	-	-
c.*5091A>T	-	p.(=)	p.(=)	p.(=)	3'Flank	3'Flank	SNV	2	-	-	-	-	-
c.*4872G>C	rs539510288	p.(=)	p.(=)	p.(=)	3'Flank	3'Flank	SNV	2	-	-	-	-	-
c.*4001C>T	-	p.(=)	p.(=)	p.(=)	3'Flank	3'Flank	SNV	2	-	-	-	-	-
c.*3416G>A	rs767606815	p.(=)	p.(=)	p.(=)	3'Flank	3'Flank	SNV	2	-	-	-	-	-
c.*3322T>A	rs919628045	p.(=)	p.(=)	p.(=)	3'Flank	3'Flank	SNV	2	-	-	-	-	-
c.*2970A>C	rs1386718880	p.(=)	p.(=)	p.(=)	3'Flank	3'Flank	SNV	2	-	-	-	-	-
c.*2953G>A	rs17881045	p.(=)	p.(=)	p.(=)	3'Flank	3'Flank	SNV	2	-	-	-	-	-
c.*2555C>T	rs368354579	p.(=)	p.(=)	p.(=)	3'Flank	3'Flank	SNV	2	-	-	-	-	-
c.*1886G>C	-	p.(=)	p.(=)	p.(=)	3'Flank	3'Flank	SNV	2	-	-	-	-	-
c.*1663G>T	rs1022585464	p.(=)	p.(=)	p.(=)	3'Flank	3'Flank	SNV	2	-	-	-	-	-
c.*1430C>T	rs757412239	p.(=)	p.(=)	p.(=)	3'Flank	3'Flank	SNV	2	-	-	-	-	-
c.*1374_*1376del	NA	p.(=)	p.(=)	p.(=)	3'Flank	3'Flank	DEL	2	-	-	-	-	-
c.*1277T>G	rs1029095010	p.(=)	p.(=)	p.(=)	3'Flank	3'Flank	SNV	2	-	-	-	-	-
c.*1109C>G	rs1366626466	p.(=)	p.(=)	p.(=)	3'UTR	Exon 11; non coding	SNV	2	-	-	-	-	-
c.*761T>C	-	p.(=)	p.(=)	p.(=)	3'UTR	Exon 11; non coding	SNV	2	-	-	-	-	-
c.1101-24C>T	rs1487817629	p.(=)	p.(=)	p.(=)	intronic_10	Intronic mutation	SNV	2	-	-	-	-	-
c.1101-58G>A	rs1208928359	p.(=)	p.(=)	p.(=)	intronic_10	Intronic mutation	SNV	2	-	-	-	-	-
c.1101-200T>C	rs576983083	p.(=)	p.(=)	p.(=)	intronic_10	Intronic mutation	SNV	2	-	-	-	-	-
c.1100+386T>G	rs981917409	p.(=)	p.(=)	p.(=)	intronic_10	Intronic mutation	SNV	2	-	-	-	-	-
c.1100+174C>T	rs970609571	p.(=)	p.(=)	p.(=)	intronic_10	Intronic mutation	SNV	2	-	-	-	-	-
c.994-121A>C	-	p.(=)	p.(=)	p.(=)	intronic_09	Intronic mutation	SNV	2	-	-	-	-	-
c.994-213T>C	rs1433452453	p.(=)	p.(=)	p.(=)	intronic_09	Intronic mutation	SNV	2	-	-	-	-	-
c.994-243C>T	-	p.(=)	p.(=)	p.(=)	intronic_09	Intronic mutation	SNV	2	-	-	-	-	-
c.994-515A>G	rs17884322	p.(=)	p.(=)	p.(=)	intronic_09	Intronic mutation	SNV	2	-	-	-	-	-
c.994-647G>A	rs188174141	p.(=)	p.(=)	p.(=)	intronic_09	Intronic mutation	SNV	2	-	-	-	-	-
c.994-896A>G	rs545532442	p.(=)	p.(=)	p.(=)	intronic_09	Intronic mutation	SNV	2	-	-	-	-	-
c.994-1022A>G	-	p.(=)	p.(=)	p.(=)	intronic_09	Intronic mutation	SNV	2	-	-	-	-	-
c.993+1140T>A	rs111537395	p.(=)	p.(=)	p.(=)	intronic_09	Intronic mutation	SNV	2	-	-	-	-	-
c.993+1100C>T	rs1029573601	p.(=)	p.(=)	p.(=)	intronic_09	Intronic mutation	SNV	2	-	-	-	-	-
c.993+1010C>T	NA	p.(=)	p.(=)	p.(=)	intronic_09	Intronic mutation	SNV	2	-	-	-	-	-
c.993+689G>A	rs1281759905	p.(=)	p.(=)	p.(=)	intronic_09	Intronic mutation	SNV	2	-	-	-	-	-
c.993+234G>A	rs17883348	p.(=)	p.(=)	p.(=)	intronic_09	Intronic mutation	SNV	2	-	-	-	-	-
c.993+60C>T	rs1003837487	p.(=)	p.(=)	p.(=)	intronic_09	Intronic mutation	SNV	2	-	-	-	-	-
c.919+22C>T	rs549731874	p.(=)	p.(=)	p.(=)	intronic_08	Intronic mutation	SNV	2	-	-	-	-	-
c.782+117C>T	rs1294933519	p.(=)	p.(=)	p.(=)	intronic_07	Intronic mutation	SNV	2	-	-	-	-	-
c.673-54C>T	rs949871368	p.(=)	p.(=)	p.(=)	intronic_06	Intronic mutation	SNV	2	-	-	-	-	-
c.673-236dup	rs539331761	p.(=)	p.(=)	p.(=)	intronic_06	Intronic mutation	DUP	2	-	-	-	-	-
c.672+55G>A	rs750989232	p.(=)	p.(=)	p.(=)	intronic_06	Intronic mutation	SNV	2	-	-	-	-	-
c.375+361A>T	rs902928713	p.(=)	p.(=)	p.(=)	intronic_04	Intronic mutation	SNV	2	-	-	-	-	-
c.375+56C>T	rs982247114	p.(=)	p.(=)	p.(=)	intronic_04	Intronic mutation	SNV	2	-	-	-	-	-
c.97-4A>T	rs746791390	p.(=)	p.(=)	p.(=)	intronic_03	Intronic mutation	SNV	2	-	-	-	-	-
c.-28-341C>T	rs9894227	p.(=)	p.(=)	p.(=)	intronic_01	Intronic mutation	SNV	2	-	-	-	-	-
c.-28-544G>A	-	p.(=)	p.(=)	p.(=)	intronic_01	Intronic mutation	SNV	2	-	-	-	-	-
c.-28-559G>A	rs1457816567	p.(=)	p.(=)	p.(=)	intronic_01	Intronic mutation	SNV	2	-	-	-	-	-
c.-28-711G>T	rs551620691	p.(=)	p.(=)	p.(=)	intronic_01	Intronic mutation	SNV	2	-	-	-	-	-
c.-28-769G>A	rs546220406	p.(=)	p.(=)	p.(=)	intronic_01	Intronic mutation	SNV	2	-	-	-	-	-
c.-28-826C>T	-	p.(=)	p.(=)	p.(=)	intronic_01	Intronic mutation	SNV	2	-	-	-	-	-
c.-28-1239G>A	rs1219372627	p.(=)	p.(=)	p.(=)	intronic_01	Intronic mutation	SNV	2	-	-	-	-	-
c.-28-2017T>C	rs949741380	p.(=)	p.(=)	p.(=)	intronic_01	Intronic mutation	SNV	2	-	-	-	-	-
c.-28-2051G>A	rs919995464	p.(=)	p.(=)	p.(=)	intronic_01	Intronic mutation	SNV	2	-	-	-	-	-
c.-28-2084G>A	rs938902908	p.(=)	p.(=)	p.(=)	intronic_01	Intronic mutation	SNV	2	-	-	-	-	-
c.-28-2142dup	rs1259358092	p.(=)	p.(=)	p.(=)	intronic_01	Intronic mutation	DUP	2	-	-	-	-	-
c.-28-2193_-28-2190del	rs1020730848	p.(=)	p.(=)	p.(=)	intronic_01	Intronic mutation	DEL	2	-	-	-	-	-
c.-28-2453C>T	-	p.(=)	p.(=)	p.(=)	intronic_01	Intronic mutation	SNV	2	-	-	-	-	-
c.-28-2457C>T	rs796821436	p.(=)	p.(=)	p.(=)	intronic_01	Intronic mutation	SNV	2	-	-	-	-	-
c.-28-2507G>A	-	p.(=)	p.(=)	p.(=)	intronic_01	Intronic mutation	SNV	2	-	-	-	-	-
c.-28-2525G>A	rs996632380	p.(=)	p.(=)	p.(=)	intronic_01	Intronic mutation	SNV	2	-	-	-	-	-
c.-28-2526A>G	-	p.(=)	p.(=)	p.(=)	intronic_01	Intronic mutation	SNV	2	-	-	-	-	-
c.-28-2681_-28-2667dup	rs779359991	p.(=)	p.(=)	p.(=)	intronic_01	Intronic mutation	DUP	2	-	-	-	-	-
c.-28-3060T>A	rs920953108	p.(=)	p.(=)	p.(=)	intronic_01	Intronic mutation	SNV	2	-	-	-	-	-
c.-28-3306T>G	rs888368431	p.(=)	p.(=)	p.(=)	intronic_01	Intronic mutation	SNV	2	-	-	-	-	-
c.-28-3314T>C	-	p.(=)	p.(=)	p.(=)	intronic_01	Intronic mutation	SNV	2	-	-	-	-	-
c.-28-3515G>A	-	p.(=)	p.(=)	p.(=)	intronic_01	Intronic mutation	SNV	2	-	-	-	-	-
c.-28-3530A>G	rs114646359	p.(=)	p.(=)	p.(=)	intronic_01	Intronic mutation	SNV	2	-	-	-	-	-
c.-28-4141C>T	rs1017105090	p.(=)	p.(=)	p.(=)	intronic_01	Intronic mutation	SNV	2	-	-	-	-	-
c.-28-4644C>T	rs897236881	p.(=)	p.(=)	p.(=)	intronic_01	Intronic mutation	SNV	2	-	-	-	-	-
c.-28-5032A>T	-	p.(=)	p.(=)	p.(=)	intronic_01	Intronic mutation	SNV	2	-	-	-	-	-
c.-28-5103A>G	-	p.(=)	p.(=)	p.(=)	intronic_01	Intronic mutation	SNV	2	-	-	-	-	-
c.-28-5104C>T	-	p.(=)	p.(=)	p.(=)	intronic_01	Intronic mutation	SNV	2	-	-	-	-	-
c.-28-5120G>A	rs993878127	p.(=)	p.(=)	p.(=)	intronic_01	Intronic mutation	SNV	2	-	-	-	-	-
c.-28-5333C>T	-	p.(=)	p.(=)	p.(=)	intronic_01	Intronic mutation	SNV	2	-	-	-	-	-
c.-29+4638dup	rs760865398	p.(=)	p.(=)	p.(=)	intronic_01	Intronic mutation	DUP	2	-	-	-	-	-
c.-29+4631G>A	rs1454450106	p.(=)	p.(=)	p.(=)	intronic_01	Intronic mutation	SNV	2	-	-	-	-	-
c.-29+4326dup	rs574271818	p.(=)	p.(=)	p.(=)	intronic_01	Intronic mutation	DUP	2	-	-	-	-	-
c.-29+4314C>G	rs17883925	p.(=)	p.(=)	p.(=)	intronic_01	Intronic mutation	SNV	2	-	-	-	-	-
c.-29+4001C>T	rs947111985	p.(=)	p.(=)	p.(=)	intronic_01	Intronic mutation	SNV	2	-	-	-	-	-
c.-29+3744_-29+3748del	rs1271319917	p.(=)	p.(=)	p.(=)	intronic_01	Intronic mutation	DEL	2	-	-	-	-	-
c.-29+3577A>G	rs190365671	p.(=)	p.(=)	p.(=)	intronic_01	Intronic mutation	SNV	2	-	-	-	-	-
c.-29+3559A>G	rs1337684444	p.(=)	p.(=)	p.(=)	intronic_01	Intronic mutation	SNV	2	-	-	-	-	-
c.-29+3402A>G	rs954428441	p.(=)	p.(=)	p.(=)	intronic_01	Intronic mutation	SNV	2	-	-	-	-	-
c.-29+3364A>G	rs910195259	p.(=)	p.(=)	p.(=)	intronic_01	Intronic mutation	SNV	2	-	-	-	-	-
c.-29+2933T>C	rs1159983629	p.(=)	p.(=)	p.(=)	intronic_01	Intronic mutation	SNV	2	-	-	-	-	-
c.-29+2847G>A	rs1051299172	p.(=)	p.(=)	p.(=)	intronic_01	Intronic mutation	SNV	2	-	-	-	-	-
c.-29+2846T>G	rs1304874951	p.(=)	p.(=)	p.(=)	intronic_01	Intronic mutation	SNV	2	-	-	-	-	-
c.-29+2808T>C	rs994595037	p.(=)	p.(=)	p.(=)	intronic_01	Intronic mutation	SNV	2	-	-	-	-	-
c.-29+2581T>C	rs138131659	p.(=)	p.(=)	p.(=)	intronic_01	Intronic mutation	SNV	2	-	-	-	-	-
c.-29+2355C>T	rs1302893383	p.(=)	p.(=)	p.(=)	intronic_01	Intronic mutation	SNV	2	-	-	-	-	-
c.-29+1485C>G	rs1330116733	p.(=)	p.(=)	p.(=)	intronic_01	Intronic mutation	SNV	2	-	-	-	-	-
c.-29+1431A>G	rs1450888700	p.(=)	p.(=)	p.(=)	intronic_01	Intronic mutation	SNV	2	-	-	-	-	-
c.-29+1241G>A	rs146230720	p.(=)	p.(=)	p.(=)	intronic_01	Intronic mutation	SNV	2	-	-	-	-	-
c.-29+1183A>G	rs193086249	p.(=)	p.(=)	p.(=)	intronic_01	Intronic mutation	SNV	2	-	-	-	-	-
c.-29+732C>T	rs1048297290	p.(=)	p.(=)	p.(=)	intronic_01	Intronic mutation	SNV	2	-	-	-	-	-
c.-29+499T>G	rs983919925	p.(=)	p.(=)	p.(=)	intronic_01	Intronic mutation	SNV	2	-	-	-	-	-
c.-29+269G>A	rs869312655	p.(=)	p.(=)	p.(=)	intronic_01	Intronic mutation	SNV	2	-	-	-	-	-
c.-29+255T>G	rs1489107773	p.(=)	p.(=)	p.(=)	intronic_01	Intronic mutation	SNV	2	-	-	-	-	-
c.-29+148G>A	rs17886250	p.(=)	p.(=)	p.(=)	intronic_01	Intronic mutation	SNV	2	-	-	-	-	-
c.-29+100dup	rs1459382170	p.(=)	p.(=)	p.(=)	intronic_01	Intronic mutation	DUP	2	-	-	-	-	-
c.-91G>C	-	p.(=)	p.(=)	p.(=)	5'UTR	Exon 1; non coding	SNV	2	-	-	-	-	-
c.-109G>A	-	p.(=)	p.(=)	p.(=)	5'UTR	Exon 1; non coding	SNV	2	-	-	-	-	-
c.-112C>T	-	p.(=)	p.(=)	p.(=)	5'UTR	Exon 1; non coding	SNV	2	-	-	-	-	-
c.*754del	-	p.(=)	p.(=)	p.(=)	3'UTR	Exon 11; non coding	DEL	2	-	-	-	-	-
c.1100+60T>C	rs375905156	p.(=)	p.(=)	p.(=)	intronic_10	Intronic mutation	SNV	2	-	-	-	-	-
c.993+496G>A	rs139290680	p.(=)	p.(=)	p.(=)	intronic_09	Intronic mutation	SNV	2	-	-	-	-	-
c.558T>C	rs375275361	p.D186=	p.D186=	p.D186=	Synonymous	Exonic mutation	SNV	2	-	-	-	-	-
c.96+22G>A	-	p.(=)	p.(=)	p.(=)	intronic_03	Intronic mutation	SNV	2	-	-	-	-	-
c.-874A>G	rs1421314	p.(=)	p.(=)	p.(=)	5'Flank	5'Flank	SNV	2	-	-	-	-	-
c.-1444C>T	rs368220447	p.(=)	p.(=)	p.(=)	5'Flank	5'Flank	SNV	2	-	-	-	-	-
c.-1715C>T	rs766610610	p.(=)	p.(=)	p.(=)	5'Flank	5'Flank	SNV	2	-	-	-	-	-
c.-2469G>A	rs202093256	p.(=)	p.(=)	p.(=)	5'Flank	5'Flank	SNV	2	-	-	-	-	-
c.*6263A>G	-	p.(=)	p.(=)	p.(=)	3'Flank	3'Flank	SNV	2	-	-	-	-	-
c.*2749C>T	rs1181950237	p.(=)	p.(=)	p.(=)	3'Flank	3'Flank	SNV	2	-	-	-	-	-
c.994-282C>T	-	p.(=)	p.(=)	p.(=)	intronic_09	Intronic mutation	SNV	2	-	-	-	-	-
c.673-189G>T	rs1453906762	p.(=)	p.(=)	p.(=)	intronic_06	Intronic mutation	SNV	2	-	-	-	-	-
c.-28-4868A>G	-	p.(=)	p.(=)	p.(=)	intronic_01	Intronic mutation	SNV	2	-	-	-	-	-
c.-29+1971A>G	-	p.(=)	p.(=)	p.(=)	intronic_01	Intronic mutation	SNV	2	-	-	-	-	-
c.-3294A>T	rs895442309	p.(=)	p.(=)	p.(=)	5'Flank	5'Flank	SNV	2	-	-	-	-	-
c.-5134C>T	-	p.(=)	p.(=)	p.(=)	5'Flank	5'Flank	SNV	2	-	-	-	-	-
c.*9705A>G	rs767285806	p.(=)	p.(=)	p.(=)	3'Flank	3'Flank	SNV	2	-	-	-	-	-
c.*9648C>A	-	p.(=)	p.(=)	p.(=)	3'Flank	3'Flank	SNV	2	-	-	-	-	-
c.*8868G>A	rs764698166	p.(=)	p.(=)	p.(=)	3'Flank	3'Flank	SNV	2	-	-	-	-	-
c.*8225G>C	rs375850306	p.(=)	p.(=)	p.(=)	3'Flank	3'Flank	SNV	2	-	-	-	-	-
c.*7807T>C	rs749522954	p.(=)	p.(=)	p.(=)	3'Flank	3'Flank	SNV	2	-	-	-	-	-
c.*7471C>T	rs771037383	p.(=)	p.(=)	p.(=)	3'Flank	3'Flank	SNV	2	-	-	-	-	-
c.*7379G>A	rs778917021	p.(=)	p.(=)	p.(=)	3'Flank	3'Flank	SNV	2	-	-	-	-	-
c.*7264dup	rs775101079	p.(=)	p.(=)	p.(=)	3'Flank	3'Flank	DUP	2	-	-	-	-	-
c.*7106A>C	-	p.(=)	p.(=)	p.(=)	3'Flank	3'Flank	SNV	2	-	-	-	-	-
c.*6061_*6065dup	rs1287493081	p.(=)	p.(=)	p.(=)	3'Flank	3'Flank	DUP	2	-	-	-	-	-
c.*4104C>A	rs757669674	p.(=)	p.(=)	p.(=)	3'Flank	3'Flank	SNV	2	-	-	-	-	-
c.*3781A>C	rs186044215	p.(=)	p.(=)	p.(=)	3'Flank	3'Flank	SNV	2	-	-	-	-	-
c.*2817T>A	rs770551193	p.(=)	p.(=)	p.(=)	3'Flank	3'Flank	SNV	2	-	-	-	-	-
c.*2794G>A	rs764466010	p.(=)	p.(=)	p.(=)	3'Flank	3'Flank	SNV	2	-	-	-	-	-
c.*2759C>T	rs17882212	p.(=)	p.(=)	p.(=)	3'Flank	3'Flank	SNV	2	-	-	-	-	-
c.*1887G>C	-	p.(=)	p.(=)	p.(=)	3'Flank	3'Flank	SNV	2	-	-	-	-	-
c.*1886G>A	rs536778113	p.(=)	p.(=)	p.(=)	3'Flank	3'Flank	SNV	2	-	-	-	-	-
c.*106G>A	rs375913211	p.(=)	p.(=)	p.(=)	3'UTR	Exon 11; non coding	SNV	2	-	-	-	-	-
c.1100+427C>T	rs184902382	p.(=)	p.(=)	p.(=)	intronic_10	Intronic mutation	SNV	2	-	-	-	-	-
c.994-119T>C	rs776700854	p.(=)	p.(=)	p.(=)	intronic_09	Intronic mutation	SNV	2	-	-	-	-	-
c.993+61G>A	rs769817504	p.(=)	p.(=)	p.(=)	intronic_09	Intronic mutation	SNV	2	-	-	-	-	-
c.1136G>A	rs863224682	p.R379H	p.(=)	p.(=)	Missense	Exonic mutation	SNV	2	-	-	-	-	-
c.673-194C>T	-	p.(=)	p.(=)	p.(=)	intronic_06	Intronic mutation	SNV	2	-	-	-	-	-
c.673-226C>T	rs750925674	p.(=)	p.(=)	p.(=)	intronic_06	Intronic mutation	SNV	2	-	-	-	-	-
c.673-262G>A	rs575233690	p.(=)	p.(=)	p.(=)	intronic_06	Intronic mutation	SNV	2	-	-	-	-	-
c.673-271T>C	-	p.(=)	p.(=)	p.(=)	intronic_06	Intronic mutation	SNV	2	-	-	-	-	-
c.1061A>G	rs752142489	p.Q354R	p.(=)	p.(=)	Missense	Exonic mutation	SNV	2	-	-	-	-	-
c.605G>A	-	p.R202H	p.R202H	p.R202H	Missense	Exonic mutation	SNV	2	-	-	-	-	-
c.-28-534C>T	rs761208758	p.(=)	p.(=)	p.(=)	intronic_01	Intronic mutation	SNV	2	-	-	-	-	-
c.-28-1945G>C	rs543260404	p.(=)	p.(=)	p.(=)	intronic_01	Intronic mutation	SNV	2	-	-	-	-	-
c.-28-4047G>A	rs766550957	p.(=)	p.(=)	p.(=)	intronic_01	Intronic mutation	SNV	2	-	-	-	-	-
c.-28-4075C>T	-	p.(=)	p.(=)	p.(=)	intronic_01	Intronic mutation	SNV	2	-	-	-	-	-
c.-29+4056G>A	rs766527951	p.(=)	p.(=)	p.(=)	intronic_01	Intronic mutation	SNV	2	-	-	-	-	-
c.-29+3700C>T	rs755944678	p.(=)	p.(=)	p.(=)	intronic_01	Intronic mutation	SNV	2	-	-	-	-	-
c.-29+2226dup	rs768877660	p.(=)	p.(=)	p.(=)	intronic_01	Intronic mutation	DUP	2	-	-	-	-	-
c.-29+1934C>A	rs574076243	p.(=)	p.(=)	p.(=)	intronic_01	Intronic mutation	SNV	2	-	-	-	-	-
c.-29+1035G>A	rs754346286	p.(=)	p.(=)	p.(=)	intronic_01	Intronic mutation	SNV	2	-	-	-	-	-
c.-29+925G>A	rs367945602	p.(=)	p.(=)	p.(=)	intronic_01	Intronic mutation	SNV	2	-	-	-	-	-
c.-525del	rs760362994	p.(=)	p.(=)	p.(=)	5'Flank	5'Flank	DEL	2	-	-	-	-	-
c.-1650T>G	rs148728256	p.(=)	p.(=)	p.(=)	5'Flank	5'Flank	SNV	2	-	-	-	-	-
c.-1689del	rs749953879	p.(=)	p.(=)	p.(=)	5'Flank	5'Flank	DEL	2	-	-	-	-	-
c.-1877C>A	rs147226406	p.(=)	p.(=)	p.(=)	5'Flank	5'Flank	SNV	2	-	-	-	-	-
c.-1901G>A	rs571153185	p.(=)	p.(=)	p.(=)	5'Flank	5'Flank	SNV	2	-	-	-	-	-
c.-2789G>A	rs749293826	p.(=)	p.(=)	p.(=)	5'Flank	5'Flank	SNV	2	-	-	-	-	-
c.-2790C>T	-	p.(=)	p.(=)	p.(=)	5'Flank	5'Flank	SNV	2	-	-	-	-	-
c.-2870C>T	rs58542890	p.(=)	p.(=)	p.(=)	5'Flank	5'Flank	SNV	2	-	-	-	-	-
c.-3255A>G	rs187550810	p.(=)	p.(=)	p.(=)	5'Flank	5'Flank	SNV	2	-	-	-	-	-
c.-3295C>T	rs767000103	p.(=)	p.(=)	p.(=)	5'Flank	5'Flank	SNV	2	-	-	-	-	-
c.-3958C>T	rs546282337	p.(=)	p.(=)	p.(=)	5'Flank	5'Flank	SNV	2	-	-	-	-	-
c.-4294C>T	rs749387106	p.(=)	p.(=)	p.(=)	5'Flank	5'Flank	SNV	2	-	-	-	-	-
c.-4331G>T	rs188413242	p.(=)	p.(=)	p.(=)	5'Flank	5'Flank	SNV	2	-	-	-	-	-
c.188C>G	rs372201428	p.A63G	p.A63G	p.A63G	Missense	Exonic mutation	SNV	2	-	-	-	-	-
c.523C>T	rs138729528	p.R175C	p.R175C	p.R175C	Missense	Exonic mutation	SNV	2	-	-	-	-	p.R175C
c.638G>A	rs587778720	p.R213Q	p.R213Q	p.R213Q	Missense	Exonic mutation	SNV	2	-	-	-	-	p.R213Q
c.648G>C	rs199693249	p.V216=	p.V216=	p.V216=	Synonymous	Exonic mutation	SNV	2	-	-	-	-	-
c.79C>T	rs922736614	p.P27S	p.P27S	p.P27S	Missense	Exonic mutation	SNV	2	-	-	-	-	-
c.-12C>T	rs375229869	p.(=)	p.(=)	p.(=)	5'UTR	Exon 2; non coding	SNV	2	-	-	-	-	-
c.139C>A	rs1800371	p.P47T	p.P47T	p.P47T	Missense	Exonic mutation	SNV	2	-	-	-	-	-
c.248C>T	rs201717599	p.A83V	p.A83V	p.A83V	Missense	Exonic mutation	SNV	2	-	-	-	-	-
c.949C>A	rs764735889	p.Q317K	p.Q317K	p.Q317K	Missense	Exonic mutation	SNV	2	-	-	-	-	-
c.4G>A	rs769884991	p.E2K	p.E2K	p.E2K	Missense	Exonic mutation	SNV	2	-	-	-	-	-
c.460G>A	rs137852789	p.G154S	p.G154S	p.G154S	Missense	Exonic mutation	SNV	2	-	-	-	-	-
c.542G>A	rs397514495	p.R181H	p.R181H	p.R181H	Missense	Exonic mutation	SNV	2	-	-	-	-	p.R181H
c.*49C>T	rs1401818114	p.(=)	p.(=)	p.(=)	3'UTR	Exon 11; non coding	SNV	2	-	-	-	-	-
c.*105C>T	rs35919705	p.(=)	p.(=)	p.(=)	3'UTR	Exon 11; non coding	SNV	2	-	-	-	-	-
c.*169A>G	-	p.(=)	p.(=)	p.(=)	3'UTR	Exon 11; non coding	SNV	2	-	-	-	-	-
c.*194G>A	-	p.(=)	p.(=)	p.(=)	3'UTR	Exon 11; non coding	SNV	2	-	-	-	-	-
c.*327C>T	rs886053512	p.(=)	p.(=)	p.(=)	3'UTR	Exon 11; non coding	SNV	2	-	-	-	-	-
c.*357T>C	rs534624315	p.(=)	p.(=)	p.(=)	3'UTR	Exon 11; non coding	SNV	2	-	-	-	-	-
c.*372C>T	rs922965738	p.(=)	p.(=)	p.(=)	3'UTR	Exon 11; non coding	SNV	2	-	-	-	-	-
c.*478T>G	rs990275479	p.(=)	p.(=)	p.(=)	3'UTR	Exon 11; non coding	SNV	2	-	-	-	-	-
c.*502C>T	-	p.(=)	p.(=)	p.(=)	3'UTR	Exon 11; non coding	SNV	2	-	-	-	-	-
c.*758T>C	rs1413082653	p.(=)	p.(=)	p.(=)	3'UTR	Exon 11; non coding	SNV	2	-	-	-	-	-
c.*761T>G	rs925506797	p.(=)	p.(=)	p.(=)	3'UTR	Exon 11; non coding	SNV	2	-	-	-	-	-
c.*1131C>T	rs905614127	p.(=)	p.(=)	p.(=)	3'UTR	Exon 11; non coding	SNV	2	-	-	-	-	-
c.*1132C>T	rs1044102603	p.(=)	p.(=)	p.(=)	3'UTR	Exon 11; non coding	SNV	2	-	-	-	-	-
c.-71G>A	rs1044886073	p.(=)	p.(=)	p.(=)	5'UTR	Exon 1; non coding	SNV	2	-	-	-	-	-
c.-111A>G	rs17884410	p.(=)	p.(=)	p.(=)	5'UTR	Exon 1; non coding	SNV	2	-	-	-	-	-
c.-145C>T	rs1181431522	p.(=)	p.(=)	p.(=)	5'UTR	Exon 1; non coding	SNV	2	-	-	-	-	-
c.877G>T	rs587780076	p.G293W	p.G293W	p.G293W	Missense	Exonic mutation	SNV	2	-	-	-	-	-
c.1120G>C	rs587781858	p.G374R	p.(=)	p.(=)	Missense	Exonic mutation	SNV	2	-	-	-	-	-
c.1129A>C	rs774269719	p.T377P	p.(=)	p.(=)	Missense	Exonic mutation	SNV	2	-	-	-	-	-
c.1096T>G	rs17881470	p.S366A	p.(=)	p.(=)	Missense	Exonic mutation	SNV	2	-	-	-	-	-
c.1025G>A	rs375338359	p.R342Q	p.(=)	p.(=)	Missense	Exonic mutation	SNV	2	-	-	-	-	-
c.462C>T	rs137852793	p.G154=	p.G154=	p.G154=	Synonymous	Exonic mutation	SNV	2	-	-	-	-	-
c.465C>A	rs786202992	p.T155=	p.T155=	p.T155=	Synonymous	Exonic mutation	SNV	2	-	-	-	-	-
c.998G>A	rs573154688	p.R333H	p.(=)	p.(=)	Missense	Exonic mutation	SNV	2	-	-	-	-	-
c.468C>T	rs761222871	p.R156=	p.R156=	p.R156=	Synonymous	Exonic mutation	SNV	2	-	-	-	-	-
c.917G>A	rs1048095040	p.R306Q	p.R306Q	p.R306Q	Missense	Exonic mutation	SNV	2	-	-	-	-	-
c.884C>T	rs751713111	p.P295L	p.P295L	p.P295L	Missense	Exonic mutation	SNV	2	-	-	-	-	-
c.891C>T	rs750578863	p.H297=	p.H297=	p.H297=	Synonymous	Exonic mutation	SNV	2	-	-	-	-	-
c.845G>A	rs730882008	p.R282Q	p.R282Q	p.R282Q	Missense	Exonic mutation	SNV	2	-	-	-	-	p.R282Q
c.844C>T	rs28934574	p.R282W	p.R282W	p.R282W	Missense	Exonic mutation	SNV	2	-	-	-	-	p.R282W
c.814G>A	rs121912657	p.V272M	p.V272M	p.V272M	Missense	Exonic mutation	SNV	2	-	-	-	-	p.V272M
c.722C>T	rs28934573	p.S241F	p.S241F	p.S241F	Missense	Exonic mutation	SNV	2	-	-	-	-	p.S241F
c.713G>A	rs730882005	p.C238Y	p.C238Y	p.C238Y	Missense	Exonic mutation	SNV	2	-	-	-	-	p.C238Y
c.673G>C	rs746504075	p.V225L	p.V225L	p.V225L	Missense	Exonic mutation	SNV	2	-	-	-	-	-
c.668C>A	rs138983188	p.P223H	p.P223H	p.P223H	Missense	Exonic mutation	SNV	2	-	-	-	-	-
c.642T>G	rs587781386	p.H214Q	p.H214Q	p.H214Q	Missense	Exonic mutation	SNV	2	-	-	-	-	-
c.612G>A	rs749629973	p.E204=	p.E204=	p.E204=	Synonymous	Exonic mutation	SNV	2	-	-	-	-	-
c.473G>A	rs587782144	p.R158H	p.R158H	p.R158H	Missense	Exonic mutation	SNV	2	-	-	-	-	p.R158H
c.374C>T	rs786201057	p.T125M	p.T125M	p.T125M	Missense	Exonic mutation	SNV	2	-	-	-	-	p.T125M
c.214C>G	rs587782769	p.P72A	p.P72A	p.P72A	Missense	Exonic mutation	SNV	2	-	-	-	-	-
c.145G>C	rs587780728	p.D49H	p.D49H	p.D49H	Missense	Exonic mutation	SNV	2	p.D49H	p.D49H	Asian	p.D49H	-
c.516T>C	rs749309577	p.V172=	p.V172=	p.V172=	Synonymous	Exonic mutation	SNV	2	-	-	-	-	-
c.129G>C	rs754332870	p.L43F	p.L43F	p.L43F	Missense	Exonic mutation	SNV	2	-	-	-	-	-
c.*9741T>C	rs1407866791	p.(=)	p.(=)	p.(=)	3'Flank	3'Flank	SNV	2	-	-	-	-	-
c.*9678C>T	rs1213327915	p.(=)	p.(=)	p.(=)	3'Flank	3'Flank	SNV	2	-	-	-	-	-
c.*9463del	rs955163900	p.(=)	p.(=)	p.(=)	3'Flank	3'Flank	DEL	2	-	-	-	-	-
c.*9455G>A	rs978982255	p.(=)	p.(=)	p.(=)	3'Flank	3'Flank	SNV	2	-	-	-	-	-
c.*9361G>A	rs1401579220	p.(=)	p.(=)	p.(=)	3'Flank	3'Flank	SNV	2	-	-	-	-	-
c.*9333G>A	rs181148112	p.(=)	p.(=)	p.(=)	3'Flank	3'Flank	SNV	2	-	-	-	-	-
c.*9099del	rs2908806	p.(=)	p.(=)	p.(=)	3'Flank	3'Flank	DEL	2	-	-	-	-	-
c.*8877G>A	rs929499369	p.(=)	p.(=)	p.(=)	3'Flank	3'Flank	SNV	2	-	-	-	-	-
c.*8841G>C	rs748328390	p.(=)	p.(=)	p.(=)	3'Flank	3'Flank	SNV	2	-	-	-	-	-
c.*8475G>A	rs569578057	p.(=)	p.(=)	p.(=)	3'Flank	3'Flank	SNV	2	-	-	-	-	-
c.*8369G>A	rs995494621	p.(=)	p.(=)	p.(=)	3'Flank	3'Flank	SNV	2	-	-	-	-	-
c.*8284G>A	rs368198538	p.(=)	p.(=)	p.(=)	3'Flank	3'Flank	SNV	2	-	-	-	-	-
c.*8280_*8281insAAATAATGACAATAAGGCCGGGCATG	rs1376586554	p.(=)	p.(=)	p.(=)	3'Flank	3'Flank	INS	2	-	-	-	-	-
c.*8226G>A	rs558585930	p.(=)	p.(=)	p.(=)	3'Flank	3'Flank	SNV	2	-	-	-	-	-
c.*8208G>A	rs1237880712	p.(=)	p.(=)	p.(=)	3'Flank	3'Flank	SNV	2	-	-	-	-	-
c.*8097G>A	rs1009389180	p.(=)	p.(=)	p.(=)	3'Flank	3'Flank	SNV	2	-	-	-	-	-
c.*7966del	rs1343793364	p.(=)	p.(=)	p.(=)	3'Flank	3'Flank	DEL	2	-	-	-	-	-
c.*7954C>A	rs1275602917	p.(=)	p.(=)	p.(=)	3'Flank	3'Flank	SNV	2	-	-	-	-	-
c.*7914G>A	rs760585124	p.(=)	p.(=)	p.(=)	3'Flank	3'Flank	SNV	2	-	-	-	-	-
c.*7863G>A	rs925833843	p.(=)	p.(=)	p.(=)	3'Flank	3'Flank	SNV	2	-	-	-	-	-
c.*7862C>T	rs934587656	p.(=)	p.(=)	p.(=)	3'Flank	3'Flank	SNV	2	-	-	-	-	-
c.*7834A>G	rs563168379	p.(=)	p.(=)	p.(=)	3'Flank	3'Flank	SNV	2	-	-	-	-	-
c.*7705G>A	rs896635305	p.(=)	p.(=)	p.(=)	3'Flank	3'Flank	SNV	2	-	-	-	-	-
c.*7547C>G	rs974621978	p.(=)	p.(=)	p.(=)	3'Flank	3'Flank	SNV	2	-	-	-	-	-
c.*7530G>A	rs1367194348	p.(=)	p.(=)	p.(=)	3'Flank	3'Flank	SNV	2	-	-	-	-	-
c.*7409G>A	rs940702961	p.(=)	p.(=)	p.(=)	3'Flank	3'Flank	SNV	2	-	-	-	-	-
c.*7391C>T	rs556588436	p.(=)	p.(=)	p.(=)	3'Flank	3'Flank	SNV	2	-	-	-	-	-
c.*7320C>T	rs1442335507	p.(=)	p.(=)	p.(=)	3'Flank	3'Flank	SNV	2	-	-	-	-	-
c.*7266A>G	rs1476847058	p.(=)	p.(=)	p.(=)	3'Flank	3'Flank	SNV	2	-	-	-	-	-
c.*6858C>T	rs902566408	p.(=)	p.(=)	p.(=)	3'Flank	3'Flank	SNV	2	-	-	-	-	-
c.*6673del	rs970688040	p.(=)	p.(=)	p.(=)	3'Flank	3'Flank	DEL	2	-	-	-	-	-
c.*6592T>C	rs528391124	p.(=)	p.(=)	p.(=)	3'Flank	3'Flank	SNV	2	-	-	-	-	-
c.*6452A>G	rs1322332980	p.(=)	p.(=)	p.(=)	3'Flank	3'Flank	SNV	2	-	-	-	-	-
c.*6245G>T	rs1219551705	p.(=)	p.(=)	p.(=)	3'Flank	3'Flank	SNV	2	-	-	-	-	-
c.*6146G>A	rs552926726	p.(=)	p.(=)	p.(=)	3'Flank	3'Flank	SNV	2	-	-	-	-	-
c.*6144C>T	rs574133441	p.(=)	p.(=)	p.(=)	3'Flank	3'Flank	SNV	2	-	-	-	-	-
c.*6083G>A	rs1360217612	p.(=)	p.(=)	p.(=)	3'Flank	3'Flank	SNV	2	-	-	-	-	-
c.*5886G>A	rs1348338548	p.(=)	p.(=)	p.(=)	3'Flank	3'Flank	SNV	2	-	-	-	-	-
c.*5726C>A	rs1009490306	p.(=)	p.(=)	p.(=)	3'Flank	3'Flank	SNV	2	-	-	-	-	-
c.*5726C>T	rs1009490306	p.(=)	p.(=)	p.(=)	3'Flank	3'Flank	SNV	2	-	-	-	-	-
c.*5711C>T	rs1396985680	p.(=)	p.(=)	p.(=)	3'Flank	3'Flank	SNV	2	-	-	-	-	-
c.*5696G>A	rs1028603421	p.(=)	p.(=)	p.(=)	3'Flank	3'Flank	SNV	2	-	-	-	-	-
c.*5676A>T	rs928013559	p.(=)	p.(=)	p.(=)	3'Flank	3'Flank	SNV	2	-	-	-	-	-
c.*5466C>T	rs893676492	p.(=)	p.(=)	p.(=)	3'Flank	3'Flank	SNV	2	-	-	-	-	-
c.*5459C>T	rs556552743	p.(=)	p.(=)	p.(=)	3'Flank	3'Flank	SNV	2	-	-	-	-	-
c.*5429G>A	rs901567009	p.(=)	p.(=)	p.(=)	3'Flank	3'Flank	SNV	2	-	-	-	-	-
c.*5318G>A	rs548012671	p.(=)	p.(=)	p.(=)	3'Flank	3'Flank	SNV	2	-	-	-	-	-
c.*5258G>A	rs1401386567	p.(=)	p.(=)	p.(=)	3'Flank	3'Flank	SNV	2	-	-	-	-	-
c.*5247_*5248insCAGA	rs748660166	p.(=)	p.(=)	p.(=)	3'Flank	3'Flank	INS	2	-	-	-	-	-
c.*5213del	rs1278859201	p.(=)	p.(=)	p.(=)	3'Flank	3'Flank	DEL	2	-	-	-	-	-
c.*5205del	rs574008098	p.(=)	p.(=)	p.(=)	3'Flank	3'Flank	DEL	2	-	-	-	-	-
c.*5198_*5199del	rs544585358	p.(=)	p.(=)	p.(=)	3'Flank	3'Flank	DEL	2	-	-	-	-	-
c.*5177_*5191del	rs867980908	p.(=)	p.(=)	p.(=)	3'Flank	3'Flank	DEL	2	-	-	-	-	-
c.*5186del	rs1378432273	p.(=)	p.(=)	p.(=)	3'Flank	3'Flank	DEL	2	-	-	-	-	-
c.*5090G>A	rs993695980	p.(=)	p.(=)	p.(=)	3'Flank	3'Flank	SNV	2	-	-	-	-	-
c.*4941G>A	rs1455935531	p.(=)	p.(=)	p.(=)	3'Flank	3'Flank	SNV	2	-	-	-	-	-
c.*4922G>C	rs1044189707	p.(=)	p.(=)	p.(=)	3'Flank	3'Flank	SNV	2	-	-	-	-	-
c.*4919C>T	rs1394787791	p.(=)	p.(=)	p.(=)	3'Flank	3'Flank	SNV	2	-	-	-	-	-
c.*4858_*4859del	rs1026901068	p.(=)	p.(=)	p.(=)	3'Flank	3'Flank	DEL	2	-	-	-	-	-
c.*4484C>T	rs140032142	p.(=)	p.(=)	p.(=)	3'Flank	3'Flank	SNV	2	-	-	-	-	-
c.*4457G>A	rs1276543096	p.(=)	p.(=)	p.(=)	3'Flank	3'Flank	SNV	2	-	-	-	-	-
c.*4435C>G	rs929997244	p.(=)	p.(=)	p.(=)	3'Flank	3'Flank	SNV	2	-	-	-	-	-
c.*4366G>A	rs1043888712	p.(=)	p.(=)	p.(=)	3'Flank	3'Flank	SNV	2	-	-	-	-	-
c.*4218_*4219insG	rs1173495220	p.(=)	p.(=)	p.(=)	3'Flank	3'Flank	INS	2	-	-	-	-	-
c.*4166A>G	rs1039204690	p.(=)	p.(=)	p.(=)	3'Flank	3'Flank	SNV	2	-	-	-	-	-
c.*4079C>T	rs891780936	p.(=)	p.(=)	p.(=)	3'Flank	3'Flank	SNV	2	-	-	-	-	-
c.*4043G>A	rs1401373290	p.(=)	p.(=)	p.(=)	3'Flank	3'Flank	SNV	2	-	-	-	-	-
c.*4021C>T	rs937588743	p.(=)	p.(=)	p.(=)	3'Flank	3'Flank	SNV	2	-	-	-	-	-
c.*3986G>A	rs1373076045	p.(=)	p.(=)	p.(=)	3'Flank	3'Flank	SNV	2	-	-	-	-	-
c.*3957C>T	rs551311040	p.(=)	p.(=)	p.(=)	3'Flank	3'Flank	SNV	2	-	-	-	-	-
c.*3892C>G	rs554908617	p.(=)	p.(=)	p.(=)	3'Flank	3'Flank	SNV	2	-	-	-	-	-
c.*3652G>T	rs1051786695	p.(=)	p.(=)	p.(=)	3'Flank	3'Flank	SNV	2	-	-	-	-	-
c.*3560C>T	rs1438952028	p.(=)	p.(=)	p.(=)	3'Flank	3'Flank	SNV	2	-	-	-	-	-
c.*3427G>A	rs1378343377	p.(=)	p.(=)	p.(=)	3'Flank	3'Flank	SNV	2	-	-	-	-	-
c.*3386G>A	rs554512119	p.(=)	p.(=)	p.(=)	3'Flank	3'Flank	SNV	2	-	-	-	-	-
c.*3381G>C	rs144366923	p.(=)	p.(=)	p.(=)	3'Flank	3'Flank	SNV	2	-	-	-	-	-
c.*3215C>T	rs1301824220	p.(=)	p.(=)	p.(=)	3'Flank	3'Flank	SNV	2	-	-	-	-	-
c.*2739C>T	rs1163216064	p.(=)	p.(=)	p.(=)	3'Flank	3'Flank	SNV	2	-	-	-	-	-
c.*2636T>C	rs1390870019	p.(=)	p.(=)	p.(=)	3'Flank	3'Flank	SNV	2	-	-	-	-	-
c.*2538del	rs1186706048	p.(=)	p.(=)	p.(=)	3'Flank	3'Flank	DEL	2	-	-	-	-	-
c.*2204C>T	rs1183964762	p.(=)	p.(=)	p.(=)	3'Flank	3'Flank	SNV	2	-	-	-	-	-
c.*1463C>T	rs1232309600	p.(=)	p.(=)	p.(=)	3'Flank	3'Flank	SNV	2	-	-	-	-	-
c.*1230G>T	rs952056224	p.(=)	p.(=)	p.(=)	3'Flank	3'Flank	SNV	2	-	-	-	-	-
c.*1221G>C	rs17883782	p.(=)	p.(=)	p.(=)	3'Flank	3'Flank	SNV	2	-	-	-	-	-
c.*960C>T	rs1393899747	p.(=)	p.(=)	p.(=)	3'UTR	Exon 11; non coding	SNV	2	-	-	-	-	-
c.*864G>A	rs1006345809	p.(=)	p.(=)	p.(=)	3'UTR	Exon 11; non coding	SNV	2	-	-	-	-	-
c.*795C>T	rs980915477	p.(=)	p.(=)	p.(=)	3'UTR	Exon 11; non coding	SNV	2	-	-	-	-	-
c.*767_*772dup	rs200378797	p.(=)	p.(=)	p.(=)	3'UTR	Exon 11; non coding	DUP	2	-	-	-	-	-
c.*768_*772dup	rs200378797	p.(=)	p.(=)	p.(=)	3'UTR	Exon 11; non coding	DUP	2	-	-	-	-	-
c.*771T>C	NA	p.(=)	p.(=)	p.(=)	3'UTR	Exon 11; non coding	SNV	2	-	-	-	-	-
c.*614_*615del	rs1289244155	p.(=)	p.(=)	p.(=)	3'UTR	Exon 11; non coding	DEL	2	-	-	-	-	-
c.*15T>C	rs374294340	p.(=)	p.(=)	p.(=)	3'UTR	Exon 11; non coding	SNV	2	-	-	-	-	-
c.514G>A	-	p.V172I	p.V172I	p.V172I	Missense	Exonic mutation	SNV	2	-	-	-	-	-
c.1125G>A	rs764011631	p.Q375=	p.(=)	p.(=)	Synonymous	Exonic mutation	SNV	2	-	-	-	-	-
c.1101-104G>A	rs562130162	p.(=)	p.(=)	p.(=)	intronic_10	Intronic mutation	SNV	2	-	-	-	-	-
c.1101-362C>T	rs17878510	p.(=)	p.(=)	p.(=)	intronic_10	Intronic mutation	SNV	2	-	-	-	-	-
c.1101-365A>G	rs905288023	p.(=)	p.(=)	p.(=)	intronic_10	Intronic mutation	SNV	2	-	-	-	-	-
c.1100+245C>T	rs889976878	p.(=)	p.(=)	p.(=)	intronic_10	Intronic mutation	SNV	2	-	-	-	-	-
c.1100+10C>A	rs374041625	p.(=)	p.(=)	p.(=)	intronic_10	Intronic mutation	SNV	2	-	-	-	-	-
c.994-39G>A	rs759914394	p.(=)	p.(=)	p.(=)	intronic_09	Intronic mutation	SNV	2	-	-	-	-	-
c.994-151A>T	rs978197220	p.(=)	p.(=)	p.(=)	intronic_09	Intronic mutation	SNV	2	-	-	-	-	-
c.994-648C>T	rs181967587	p.(=)	p.(=)	p.(=)	intronic_09	Intronic mutation	SNV	2	-	-	-	-	-
c.994-705G>T	rs1406058451	p.(=)	p.(=)	p.(=)	intronic_09	Intronic mutation	SNV	2	-	-	-	-	-
c.994-864G>A	rs17879148	p.(=)	p.(=)	p.(=)	intronic_09	Intronic mutation	SNV	2	-	-	-	-	-
c.994-910G>A	rs963010233	p.(=)	p.(=)	p.(=)	intronic_09	Intronic mutation	SNV	2	-	-	-	-	-
c.993+1378G>A	rs1246767693	p.(=)	p.(=)	p.(=)	intronic_09	Intronic mutation	SNV	2	-	-	-	-	-
c.993+1285G>A	rs1364893745	p.(=)	p.(=)	p.(=)	intronic_09	Intronic mutation	SNV	2	-	-	-	-	-
c.993+1226C>T	rs1013627336	p.(=)	p.(=)	p.(=)	intronic_09	Intronic mutation	SNV	2	-	-	-	-	-
c.993+1015C>T	rs1347570935	p.(=)	p.(=)	p.(=)	intronic_09	Intronic mutation	SNV	2	-	-	-	-	-
c.993+312C>T	rs756952434	p.(=)	p.(=)	p.S346L	Missense (exon gamma)	Exonic mutation (exon gamma)	SNV	2	-	-	-	-	-
c.993+290T>C	rs1642789	p.(=)	p.(=)	p.C339R	Missense (exon gamma)	Exonic mutation (exon gamma)	SNV	2	-	-	-	-	-
c.993+284C>T	rs554738122	p.(=)	p.(=)	p.R337*	Nonsense (exon gamma)Nonsense (exon_gamma)	Exonic mutation (exon gamma)	SNV	2	-	-	-	-	-
c.993+228A>G	rs761121529	p.(=)	p.(=)	p.(=)	Synonymous (exon beta)	Exonic mutation (exon beta)	SNV	2	-	-	-	-	-
c.993+199C>G	rs764851816	p.(=)	p.Q333E	p.(=)	Missense (exon beta)	Exonic mutation (exon beta)	SNV	2	-	-	-	-	-
c.993+165_993+166dup	rs775788764	p.(=)	p.(=)	p.(=)	intronic_09	Intronic mutation	DUP	2	-	-	-	-	-
c.993+51T>C	rs749446092	p.(=)	p.(=)	p.(=)	intronic_09	Intronic mutation	SNV	2	-	-	-	-	-
c.993+19T>A	rs370042486	p.(=)	p.(=)	p.(=)	intronic_09	Intronic mutation	SNV	2	-	-	-	-	-
c.993+18C>T	rs373464964	p.(=)	p.(=)	p.(=)	intronic_09	Intronic mutation	SNV	2	-	-	-	-	-
c.993+13G>C	rs369599972	p.(=)	p.(=)	p.(=)	intronic_09	Intronic mutation	SNV	2	-	-	-	-	-
c.782+85G>A	rs1045793566	p.(=)	p.(=)	p.(=)	intronic_07	Intronic mutation	SNV	2	-	-	-	-	-
c.782+32C>T	rs368188803	p.(=)	p.(=)	p.(=)	intronic_07	Intronic mutation	SNV	2	-	-	-	-	-
c.782+21C>A	rs201930255	p.(=)	p.(=)	p.(=)	intronic_07	Intronic mutation	SNV	2	-	-	-	-	-
c.732C>T	rs759625762	p.G244=	p.G244=	p.G244=	Synonymous	Exonic mutation	SNV	2	-	-	-	-	-
c.673-130C>T	rs111232744	p.(=)	p.(=)	p.(=)	intronic_06	Intronic mutation	SNV	2	-	-	-	-	-
c.673-157G>C	rs535242956	p.(=)	p.(=)	p.(=)	intronic_06	Intronic mutation	SNV	2	-	-	-	-	-
c.673-225G>A	rs945906544	p.(=)	p.(=)	p.(=)	intronic_06	Intronic mutation	SNV	2	-	-	-	-	-
c.672+257G>A	rs774795885	p.(=)	p.(=)	p.(=)	intronic_06	Intronic mutation	SNV	2	-	-	-	-	-
c.672+79del	rs765877826	p.(=)	p.(=)	p.(=)	intronic_06	Intronic mutation	DEL	2	-	-	-	-	-
c.672+15T>C	rs140756213	p.(=)	p.(=)	p.(=)	intronic_06	Intronic mutation	SNV	2	-	-	-	-	-
c.666G>A	rs72661118	p.P222=	p.P222=	p.P222=	Synonymous	Exonic mutation	SNV	2	-	-	-	-	-
c.618G>A	rs142813240	p.L206=	p.L206=	p.L206=	Synonymous	Exonic mutation	SNV	2	-	-	-	-	-
c.560-8G>C	rs373797299	p.(=)	p.(=)	p.(=)	intronic_05	Intronic mutation	SNV	2	-	-	-	-	-
c.560-40A>G	rs377059569	p.(=)	p.(=)	p.(=)	intronic_05	Intronic mutation	SNV	2	-	-	-	-	-
c.559+23A>G	rs774831915	p.(=)	p.(=)	p.(=)	intronic_05	Intronic mutation	SNV	2	-	-	-	-	-
c.459C>T	rs72661116	p.P153=	p.P153=	p.P153=	Synonymous	Exonic mutation	SNV	2	-	-	-	-	-
c.456G>A	rs730882019	p.P152=	p.P152=	p.P152=	Synonymous	Exonic mutation	SNV	2	-	-	-	-	-
c.376-2dup	rs751253294	p.?	p.?	p.?	Splice_Site	Mutation across an intron:exon boundary	DUP	2	-	-	-	-	-
c.376-35T>C	rs576912263	p.(=)	p.(=)	p.(=)	intronic_04	Intronic mutation	SNV	2	-	-	-	-	-
c.376-40T>C	rs770686190	p.(=)	p.(=)	p.(=)	intronic_04	Intronic mutation	SNV	2	-	-	-	-	-
c.376-118C>T	rs1399077531	p.(=)	p.(=)	p.(=)	intronic_04	Intronic mutation	SNV	2	-	-	-	-	-
c.376-214C>T	rs972133378	p.(=)	p.(=)	p.(=)	intronic_04	Intronic mutation	SNV	2	-	-	-	-	-
c.375+94C>A	rs1394093081	p.(=)	p.(=)	p.(=)	intronic_04	Intronic mutation	SNV	2	-	-	-	-	-
c.375+16G>A	rs750477922	p.(=)	p.(=)	p.(=)	intronic_04	Intronic mutation	SNV	2	-	-	-	-	-
c.354A>T	rs751978853	p.T118=	p.T118=	p.T118=	Synonymous	Exonic mutation	SNV	2	-	-	-	-	-
c.282A>G	rs771721337	p.S94=	p.S94=	p.S94=	Synonymous	Exonic mutation	SNV	2	-	-	-	-	-
c.123T>C	rs369129220	p.D41=	p.D41=	p.D41=	Synonymous	Exonic mutation	SNV	2	-	-	-	-	-
c.97-17T>C	rs374547451	p.(=)	p.(=)	p.(=)	intronic_03	Intronic mutation	SNV	2	-	-	-	-	-
c.97-28T>A	rs200989844	p.(=)	p.(=)	p.(=)	intronic_03	Intronic mutation	SNV	2	-	-	-	-	-
c.75-30T>C	rs368444215	p.(=)	p.(=)	p.(=)	intronic_02	Intronic mutation	SNV	2	-	-	-	-	-
c.75-41C>T	rs569425726	p.(=)	p.(=)	p.(=)	intronic_02	Intronic mutation	SNV	2	-	-	-	-	-
c.74+44A>G	rs377074538	p.(=)	p.(=)	p.(=)	intronic_02	Intronic mutation	SNV	2	-	-	-	-	-
c.18A>C	rs573130482	p.S6=	p.S6=	p.S6=	Synonymous	Exonic mutation	SNV	2	-	-	-	-	-
c.-20C>G	rs1057522035	p.(=)	p.(=)	p.(=)	5'UTR	Exon 2; non coding	SNV	2	-	-	-	-	-
c.-28-252G>T	rs1368836929	p.(=)	p.(=)	p.(=)	intronic_01	Intronic mutation	SNV	2	-	-	-	-	-
c.-28-712C>T	rs1483536862	p.(=)	p.(=)	p.(=)	intronic_01	Intronic mutation	SNV	2	-	-	-	-	-
c.-28-1180A>G	rs1428900372	p.(=)	p.(=)	p.(=)	intronic_01	Intronic mutation	SNV	2	-	-	-	-	-
c.-28-1242G>A	rs544736114	p.(=)	p.(=)	p.(=)	intronic_01	Intronic mutation	SNV	2	-	-	-	-	-
c.-28-1267G>A	rs1427893264	p.(=)	p.(=)	p.(=)	intronic_01	Intronic mutation	SNV	2	-	-	-	-	-
c.-28-1268C>T	rs923775155	p.(=)	p.(=)	p.(=)	intronic_01	Intronic mutation	SNV	2	-	-	-	-	-
c.-28-1331G>T	rs1794284	p.(=)	p.(=)	p.(=)	intronic_01	Intronic mutation	SNV	2	-	-	-	-	-
c.-28-1381G>A	rs921859638	p.(=)	p.(=)	p.(=)	intronic_01	Intronic mutation	SNV	2	-	-	-	-	-
c.-28-1388C>A	rs1344726676	p.(=)	p.(=)	p.(=)	intronic_01	Intronic mutation	SNV	2	-	-	-	-	-
c.-28-1554C>T	rs1421759283	p.(=)	p.(=)	p.(=)	intronic_01	Intronic mutation	SNV	2	-	-	-	-	-
c.-28-1647A>G	rs1289991995	p.(=)	p.(=)	p.(=)	intronic_01	Intronic mutation	SNV	2	-	-	-	-	-
c.-28-1770G>A	rs185308142	p.(=)	p.(=)	p.(=)	intronic_01	Intronic mutation	SNV	2	-	-	-	-	-
c.-28-1830del	rs562992753	p.(=)	p.(=)	p.(=)	intronic_01	Intronic mutation	DEL	2	-	-	-	-	-
c.-28-1833A>G	rs1449971699	p.(=)	p.(=)	p.(=)	intronic_01	Intronic mutation	SNV	2	-	-	-	-	-
c.-28-1836del	rs1302886299	p.(=)	p.(=)	p.(=)	intronic_01	Intronic mutation	DEL	2	-	-	-	-	-
c.-28-1842A>G	rs1340234623	p.(=)	p.(=)	p.(=)	intronic_01	Intronic mutation	SNV	2	-	-	-	-	-
c.-28-2207A>G	rs979124042	p.(=)	p.(=)	p.(=)	intronic_01	Intronic mutation	SNV	2	-	-	-	-	-
c.-28-2306A>G	rs982451315	p.(=)	p.(=)	p.(=)	intronic_01	Intronic mutation	SNV	2	-	-	-	-	-
c.-28-2334G>A	rs17884326	p.(=)	p.(=)	p.(=)	intronic_01	Intronic mutation	SNV	2	-	-	-	-	-
c.-28-2362G>A	rs1419939839	p.(=)	p.(=)	p.(=)	intronic_01	Intronic mutation	SNV	2	-	-	-	-	-
c.-28-2445C>T	rs1307173800	p.(=)	p.(=)	p.(=)	intronic_01	Intronic mutation	SNV	2	-	-	-	-	-
c.-28-2483G>A	rs183936589	p.(=)	p.(=)	p.(=)	intronic_01	Intronic mutation	SNV	2	-	-	-	-	-
c.-28-2579T>C	rs993046549	p.(=)	p.(=)	p.(=)	intronic_01	Intronic mutation	SNV	2	-	-	-	-	-
c.-28-2626G>T	rs1399600961	p.(=)	p.(=)	p.(=)	intronic_01	Intronic mutation	SNV	2	-	-	-	-	-
c.-28-2661_-28-2657del	rs1313152546	p.(=)	p.(=)	p.(=)	intronic_01	Intronic mutation	DEL	2	-	-	-	-	-
c.-28-2705A>T	rs1007838330	p.(=)	p.(=)	p.(=)	intronic_01	Intronic mutation	SNV	2	-	-	-	-	-
c.-28-2719C>A	rs1423035423	p.(=)	p.(=)	p.(=)	intronic_01	Intronic mutation	SNV	2	-	-	-	-	-
c.-28-2739C>G	rs1466153169	p.(=)	p.(=)	p.(=)	intronic_01	Intronic mutation	SNV	2	-	-	-	-	-
c.-28-2774T>G	rs1447552825	p.(=)	p.(=)	p.(=)	intronic_01	Intronic mutation	SNV	2	-	-	-	-	-
c.-28-2785C>T	rs1277422814	p.(=)	p.(=)	p.(=)	intronic_01	Intronic mutation	SNV	2	-	-	-	-	-
c.-28-2803A>G	rs1220012582	p.(=)	p.(=)	p.(=)	intronic_01	Intronic mutation	SNV	2	-	-	-	-	-
c.-28-2970G>A	rs17880541	p.(=)	p.(=)	p.(=)	intronic_01	Intronic mutation	SNV	2	-	-	-	-	-
c.-28-3180C>G	rs144295313	p.(=)	p.(=)	p.(=)	intronic_01	Intronic mutation	SNV	2	-	-	-	-	-
c.-28-3254A>G	rs538658434	p.(=)	p.(=)	p.(=)	intronic_01	Intronic mutation	SNV	2	-	-	-	-	-
c.-28-3299A>T	rs1207426958	p.(=)	p.(=)	p.(=)	intronic_01	Intronic mutation	SNV	2	-	-	-	-	-
c.-28-3340C>T	rs895667527	p.(=)	p.(=)	p.(=)	intronic_01	Intronic mutation	SNV	2	-	-	-	-	-
c.-28-3434C>T	rs541512619	p.(=)	p.(=)	p.(=)	intronic_01	Intronic mutation	SNV	2	-	-	-	-	-
c.-28-3721A>G	rs1238949424	p.(=)	p.(=)	p.(=)	intronic_01	Intronic mutation	SNV	2	-	-	-	-	-
c.-28-4011A>G	rs1171587805	p.(=)	p.(=)	p.(=)	intronic_01	Intronic mutation	SNV	2	-	-	-	-	-
c.-28-4140G>A	rs193124664	p.(=)	p.(=)	p.(=)	intronic_01	Intronic mutation	SNV	2	-	-	-	-	-
c.-28-4333G>A	rs1015114299	p.(=)	p.(=)	p.(=)	intronic_01	Intronic mutation	SNV	2	-	-	-	-	-
c.-28-4874G>T	rs1241618580	p.(=)	p.(=)	p.(=)	intronic_01	Intronic mutation	SNV	2	-	-	-	-	-
c.-28-4917A>C	rs965705357	p.(=)	p.(=)	p.(=)	intronic_01	Intronic mutation	SNV	2	-	-	-	-	-
c.-28-5166T>G	rs977107682	p.(=)	p.(=)	p.(=)	intronic_01	Intronic mutation	SNV	2	-	-	-	-	-
c.-28-5258C>T	rs1270235034	p.(=)	p.(=)	p.(=)	intronic_01	Intronic mutation	SNV	2	-	-	-	-	-
c.-29+5331C>G	rs1039717857	p.(=)	p.(=)	p.(=)	intronic_01	Intronic mutation	SNV	2	-	-	-	-	-
c.-29+5228T>G	rs1195402244	p.(=)	p.(=)	p.(=)	intronic_01	Intronic mutation	SNV	2	-	-	-	-	-
c.-29+5171A>G	rs1189502251	p.(=)	p.(=)	p.(=)	intronic_01	Intronic mutation	SNV	2	-	-	-	-	-
c.-29+5063T>G	rs200039268	p.(=)	p.(=)	p.(=)	intronic_01	Intronic mutation	SNV	2	-	-	-	-	-
c.-29+5042C>T	rs1382886082	p.(=)	p.(=)	p.(=)	intronic_01	Intronic mutation	SNV	2	-	-	-	-	-
c.-29+4942A>C	rs1387176865	p.(=)	p.(=)	p.(=)	intronic_01	Intronic mutation	SNV	2	-	-	-	-	-
c.-29+4845T>C	rs1193334807	p.(=)	p.(=)	p.(=)	intronic_01	Intronic mutation	SNV	2	-	-	-	-	-
c.-29+4781G>C	rs1365612648	p.(=)	p.(=)	p.(=)	intronic_01	Intronic mutation	SNV	2	-	-	-	-	-
c.-29+4492C>G	rs1249996341	p.(=)	p.(=)	p.(=)	intronic_01	Intronic mutation	SNV	2	-	-	-	-	-
c.-29+4337G>A	rs148158283	p.(=)	p.(=)	p.(=)	intronic_01	Intronic mutation	SNV	2	-	-	-	-	-
c.-29+4081G>A	rs558991420	p.(=)	p.(=)	p.(=)	intronic_01	Intronic mutation	SNV	2	-	-	-	-	-
c.-29+4033G>A	rs1432478406	p.(=)	p.(=)	p.(=)	intronic_01	Intronic mutation	SNV	2	-	-	-	-	-
c.-29+3853C>T	rs1461607654	p.(=)	p.(=)	p.(=)	intronic_01	Intronic mutation	SNV	2	-	-	-	-	-
c.-29+3522C>A	rs1009810484	p.(=)	p.(=)	p.(=)	intronic_01	Intronic mutation	SNV	2	-	-	-	-	-
c.-29+3469G>A	rs992154548	p.(=)	p.(=)	p.(=)	intronic_01	Intronic mutation	SNV	2	-	-	-	-	-
c.-29+3411C>T	rs1029820942	p.(=)	p.(=)	p.(=)	intronic_01	Intronic mutation	SNV	2	-	-	-	-	-
c.-29+3352G>A	rs562856054	p.(=)	p.(=)	p.(=)	intronic_01	Intronic mutation	SNV	2	-	-	-	-	-
c.-29+3228T>G	rs546383142	p.(=)	p.(=)	p.(=)	intronic_01	Intronic mutation	SNV	2	-	-	-	-	-
c.-29+3055C>T	rs1027354999	p.(=)	p.(=)	p.(=)	intronic_01	Intronic mutation	SNV	2	-	-	-	-	-
c.-29+3055C>G	rs1027354999	p.(=)	p.(=)	p.(=)	intronic_01	Intronic mutation	SNV	2	-	-	-	-	-
c.-29+2719A>G	rs574141000	p.(=)	p.(=)	p.(=)	intronic_01	Intronic mutation	SNV	2	-	-	-	-	-
c.-29+2627G>A	rs533477844	p.(=)	p.(=)	p.(=)	intronic_01	Intronic mutation	SNV	2	-	-	-	-	-
c.-29+2507G>A	rs1206426346	p.(=)	p.(=)	p.(=)	intronic_01	Intronic mutation	SNV	2	-	-	-	-	-
c.-29+2251G>A	rs920203322	p.(=)	p.(=)	p.(=)	intronic_01	Intronic mutation	SNV	2	-	-	-	-	-
c.-29+1920dup	rs539157295	p.(=)	p.(=)	p.(=)	intronic_01	Intronic mutation	DUP	2	-	-	-	-	-
c.-29+1880C>T	rs1313951795	p.(=)	p.(=)	p.(=)	intronic_01	Intronic mutation	SNV	2	-	-	-	-	-
c.-29+1648C>T	rs17885988	p.(=)	p.(=)	p.(=)	intronic_01	Intronic mutation	SNV	2	-	-	-	-	-
c.-29+1580C>T	rs1193497716	p.(=)	p.(=)	p.(=)	intronic_01	Intronic mutation	SNV	2	-	-	-	-	-
c.-29+1213C>T	rs1355883589	p.(=)	p.(=)	p.(=)	intronic_01	Intronic mutation	SNV	2	-	-	-	-	-
c.-29+1202A>G	rs916071977	p.(=)	p.(=)	p.(=)	intronic_01	Intronic mutation	SNV	2	-	-	-	-	-
c.-29+883G>A	rs957819313	p.(=)	p.(=)	p.(=)	intronic_01	Intronic mutation	SNV	2	-	-	-	-	-
c.-29+711G>A	rs11656093	p.(=)	p.(=)	p.(=)	intronic_01	Intronic mutation	SNV	2	-	-	-	-	-
c.-29+700C>T	rs1031706061	p.(=)	p.(=)	p.(=)	intronic_01	Intronic mutation	SNV	2	-	-	-	-	-
c.-29+648C>T	rs1456873144	p.(=)	p.(=)	p.(=)	intronic_01	Intronic mutation	SNV	2	-	-	-	-	-
c.-29+539G>A	rs1040618462	p.(=)	p.(=)	p.(=)	intronic_01	Intronic mutation	SNV	2	-	-	-	-	-
c.-29+493C>T	rs1487095323	p.(=)	p.(=)	p.(=)	intronic_01	Intronic mutation	SNV	2	-	-	-	-	-
c.-29+227T>G	rs145410568	p.(=)	p.(=)	p.(=)	intronic_01	Intronic mutation	SNV	2	-	-	-	-	-
c.-29+75A>G	rs759135662	p.(=)	p.(=)	p.(=)	intronic_01	Intronic mutation	SNV	2	-	-	-	-	-
c.-503A>G	rs1256858228	p.(=)	p.(=)	p.(=)	5'Flank	5'Flank	SNV	2	-	-	-	-	-
c.-627A>C	rs1455272654	p.(=)	p.(=)	p.(=)	5'Flank	5'Flank	SNV	2	-	-	-	-	-
c.-987A>C	rs1057516027	p.(=)	p.(=)	p.(=)	5'Flank	5'Flank	SNV	2	-	-	-	-	-
c.-1000G>A	rs1225295649	p.(=)	p.(=)	p.(=)	5'Flank	5'Flank	SNV	2	-	-	-	-	-
c.-1062T>C	rs370181839	p.(=)	p.(=)	p.(=)	5'Flank	5'Flank	SNV	2	-	-	-	-	-
c.-1275T>C	rs765268037	p.(=)	p.(=)	p.(=)	5'Flank	5'Flank	SNV	2	-	-	-	-	-
c.-1324C>A	rs549679591	p.(=)	p.(=)	p.(=)	5'Flank	5'Flank	SNV	2	-	-	-	-	-
c.-1374G>A	rs760086957	p.(=)	p.(=)	p.(=)	5'Flank	5'Flank	SNV	2	-	-	-	-	-
c.-1487C>T	rs145760222	p.(=)	p.(=)	p.(=)	5'Flank	5'Flank	SNV	2	-	-	-	-	-
c.-1505C>T	rs766422100	p.(=)	p.(=)	p.(=)	5'Flank	5'Flank	SNV	2	-	-	-	-	-
c.-1517C>T	rs764037927	p.(=)	p.(=)	p.(=)	5'Flank	5'Flank	SNV	2	-	-	-	-	-
c.-1532G>T	rs750794543	p.(=)	p.(=)	p.(=)	5'Flank	5'Flank	SNV	2	-	-	-	-	-
c.-1580C>T	rs554392556	p.(=)	p.(=)	p.(=)	5'Flank	5'Flank	SNV	2	-	-	-	-	-
c.-1661G>C	rs777588420	p.(=)	p.(=)	p.(=)	5'Flank	5'Flank	SNV	2	-	-	-	-	-
c.-1695G>T	rs201340741	p.(=)	p.(=)	p.(=)	5'Flank	5'Flank	SNV	2	-	-	-	-	-
c.-1854A>G	rs17882137	p.(=)	p.(=)	p.(=)	5'Flank	5'Flank	SNV	2	-	-	-	-	-
c.-2012del	rs780223030	p.(=)	p.(=)	p.(=)	5'Flank	5'Flank	DEL	2	-	-	-	-	-
c.-2326C>T	rs750517279	p.(=)	p.(=)	p.(=)	5'Flank	5'Flank	SNV	2	-	-	-	-	-
c.-2326C>A	rs750517279	p.(=)	p.(=)	p.(=)	5'Flank	5'Flank	SNV	2	-	-	-	-	-
c.-2359C>T	rs781665001	p.(=)	p.(=)	p.(=)	5'Flank	5'Flank	SNV	2	-	-	-	-	-
c.-2496G>C	rs34557119	p.(=)	p.(=)	p.(=)	5'Flank	5'Flank	SNV	2	-	-	-	-	-
c.-2674G>A	rs1038736794	p.(=)	p.(=)	p.(=)	5'Flank	5'Flank	SNV	2	-	-	-	-	-
c.-3015G>A	rs151141015	p.(=)	p.(=)	p.(=)	5'Flank	5'Flank	SNV	2	-	-	-	-	-
c.-3226A>G	rs183016708	p.(=)	p.(=)	p.(=)	5'Flank	5'Flank	SNV	2	-	-	-	-	-
c.-3494C>T	rs1175863322	p.(=)	p.(=)	p.(=)	5'Flank	5'Flank	SNV	2	-	-	-	-	-
c.-3574T>C	rs374043912	p.(=)	p.(=)	p.(=)	5'Flank	5'Flank	SNV	2	-	-	-	-	-
c.-3592A>G	rs551989186	p.(=)	p.(=)	p.(=)	5'Flank	5'Flank	SNV	2	-	-	-	-	-
c.-3873_-3862del	rs748804408	p.(=)	p.(=)	p.(=)	5'Flank	5'Flank	DEL	2	-	-	-	-	-
c.-3899_-3896dup	rs916599325	p.(=)	p.(=)	p.(=)	5'Flank	5'Flank	DUP	2	-	-	-	-	-
c.-3983G>A	rs990978209	p.(=)	p.(=)	p.(=)	5'Flank	5'Flank	SNV	2	-	-	-	-	-
c.-3984C>T	rs1334449251	p.(=)	p.(=)	p.(=)	5'Flank	5'Flank	SNV	2	-	-	-	-	-
c.-3987C>T	rs1453077242	p.(=)	p.(=)	p.(=)	5'Flank	5'Flank	SNV	2	-	-	-	-	-
c.-4044del	rs200459239	p.(=)	p.(=)	p.(=)	5'Flank	5'Flank	DEL	2	-	-	-	-	-
c.-4046_-4045del	rs4559962	p.(=)	p.(=)	p.(=)	5'Flank	5'Flank	DEL	2	-	-	-	-	-
c.-4045del	rs4559962	p.(=)	p.(=)	p.(=)	5'Flank	5'Flank	DEL	2	-	-	-	-	-
c.-4151G>A	rs148297422	p.(=)	p.(=)	p.(=)	5'Flank	5'Flank	SNV	2	-	-	-	-	-
c.-4167C>T	rs1258072985	p.(=)	p.(=)	p.(=)	5'Flank	5'Flank	SNV	2	-	-	-	-	-
c.-4190G>A	rs552213368	p.(=)	p.(=)	p.(=)	5'Flank	5'Flank	SNV	2	-	-	-	-	-
c.-4191C>T	rs1205125447	p.(=)	p.(=)	p.(=)	5'Flank	5'Flank	SNV	2	-	-	-	-	-
c.-4233G>A	rs900182158	p.(=)	p.(=)	p.(=)	5'Flank	5'Flank	SNV	2	-	-	-	-	-
c.-4333G>A	rs911840246	p.(=)	p.(=)	p.(=)	5'Flank	5'Flank	SNV	2	-	-	-	-	-
c.-4649G>A	rs544463105	p.(=)	p.(=)	p.(=)	5'Flank	5'Flank	SNV	2	-	-	-	-	-
c.-4682dup	rs767445901	p.(=)	p.(=)	p.(=)	5'Flank	5'Flank	DUP	2	-	-	-	-	-
c.*9387C>T	-	p.(=)	p.(=)	p.(=)	3'Flank	3'Flank	SNV	2	-	-	-	-	-
c.*9341A>C	-	p.(=)	p.(=)	p.(=)	3'Flank	3'Flank	SNV	2	-	-	-	-	-
c.*8758C>T	-	p.(=)	p.(=)	p.(=)	3'Flank	3'Flank	SNV	2	-	-	-	-	-
c.*8121G>A	-	p.(=)	p.(=)	p.(=)	3'Flank	3'Flank	SNV	2	-	-	-	-	-
c.*7892G>C	-	p.(=)	p.(=)	p.(=)	3'Flank	3'Flank	SNV	2	-	-	-	-	-
c.*6707C>T	-	p.(=)	p.(=)	p.(=)	3'Flank	3'Flank	SNV	2	-	-	-	-	-
c.*6294A>C	-	p.(=)	p.(=)	p.(=)	3'Flank	3'Flank	SNV	2	-	-	-	-	-
c.*5405C>T	-	p.(=)	p.(=)	p.(=)	3'Flank	3'Flank	SNV	2	-	-	-	-	-
c.*5342T>C	-	p.(=)	p.(=)	p.(=)	3'Flank	3'Flank	SNV	2	-	-	-	-	-
c.*5244T>C	-	p.(=)	p.(=)	p.(=)	3'Flank	3'Flank	SNV	2	-	-	-	-	-
c.*5240T>C	-	p.(=)	p.(=)	p.(=)	3'Flank	3'Flank	SNV	2	-	-	-	-	-
c.*5131T>G	-	p.(=)	p.(=)	p.(=)	3'Flank	3'Flank	SNV	2	-	-	-	-	-
c.*2804T>C	-	p.(=)	p.(=)	p.(=)	3'Flank	3'Flank	SNV	2	-	-	-	-	-
c.*1347T>G	-	p.(=)	p.(=)	p.(=)	3'Flank	3'Flank	SNV	2	-	-	-	-	-
c.1101-415A>G	-	p.(=)	p.(=)	p.(=)	intronic_10	Intronic mutation	SNV	2	-	-	-	-	-
c.993+1197G>A	-	p.(=)	p.(=)	p.(=)	intronic_09	Intronic mutation	SNV	2	-	-	-	-	-
c.993+967C>G	-	p.(=)	p.(=)	p.(=)	intronic_09	Intronic mutation	SNV	2	-	-	-	-	-
c.993+742C>A	-	p.(=)	p.(=)	p.(=)	intronic_09	Intronic mutation	SNV	2	-	-	-	-	-
c.673-108C>T	-	p.(=)	p.(=)	p.(=)	intronic_06	Intronic mutation	SNV	2	-	-	-	-	-
c.672+208G>A	-	p.(=)	p.(=)	p.(=)	intronic_06	Intronic mutation	SNV	2	-	-	-	-	-
c.96+28T>A	-	p.(=)	p.(=)	p.(=)	intronic_03	Intronic mutation	SNV	2	-	-	-	-	-
c.96+27C>A	-	p.(=)	p.(=)	p.(=)	intronic_03	Intronic mutation	SNV	2	-	-	-	-	-
c.96+15T>C	-	p.(=)	p.(=)	p.(=)	intronic_03	Intronic mutation	SNV	2	-	-	-	-	-
c.75-56G>T	-	p.(=)	p.(=)	p.(=)	intronic_02	Intronic mutation	SNV	2	-	-	-	-	-
c.74+30A>G	-	p.(=)	p.(=)	p.(=)	intronic_02	Intronic mutation	SNV	2	-	-	-	-	-
c.-28-363C>T	-	p.(=)	p.(=)	p.(=)	intronic_01	Intronic mutation	SNV	2	-	-	-	-	-
c.-28-410C>T	-	p.(=)	p.(=)	p.(=)	intronic_01	Intronic mutation	SNV	2	-	-	-	-	-
c.-28-1970T>G	-	p.(=)	p.(=)	p.(=)	intronic_01	Intronic mutation	SNV	2	-	-	-	-	-
c.-28-1988C>T	-	p.(=)	p.(=)	p.(=)	intronic_01	Intronic mutation	SNV	2	-	-	-	-	-
c.-28-2246C>A	-	p.(=)	p.(=)	p.(=)	intronic_01	Intronic mutation	SNV	2	-	-	-	-	-
c.-28-2298G>A	-	p.(=)	p.(=)	p.(=)	intronic_01	Intronic mutation	SNV	2	-	-	-	-	-
c.-28-3925G>A	-	p.(=)	p.(=)	p.(=)	intronic_01	Intronic mutation	SNV	2	-	-	-	-	-
c.-28-3943G>T	-	p.(=)	p.(=)	p.(=)	intronic_01	Intronic mutation	SNV	2	-	-	-	-	-
c.-28-4543G>A	-	p.(=)	p.(=)	p.(=)	intronic_01	Intronic mutation	SNV	2	-	-	-	-	-
c.-28-4548G>A	-	p.(=)	p.(=)	p.(=)	intronic_01	Intronic mutation	SNV	2	-	-	-	-	-
c.-28-4719G>A	-	p.(=)	p.(=)	p.(=)	intronic_01	Intronic mutation	SNV	2	-	-	-	-	-
c.-28-5257G>A	-	p.(=)	p.(=)	p.(=)	intronic_01	Intronic mutation	SNV	2	-	-	-	-	-
c.-28-5300A>G	-	p.(=)	p.(=)	p.(=)	intronic_01	Intronic mutation	SNV	2	-	-	-	-	-
c.-29+4314C>T	-	p.(=)	p.(=)	p.(=)	intronic_01	Intronic mutation	SNV	2	-	-	-	-	-
c.-29+3957G>A	-	p.(=)	p.(=)	p.(=)	intronic_01	Intronic mutation	SNV	2	-	-	-	-	-
c.-29+3647C>T	-	p.(=)	p.(=)	p.(=)	intronic_01	Intronic mutation	SNV	2	-	-	-	-	-
c.-29+3152G>A	-	p.(=)	p.(=)	p.(=)	intronic_01	Intronic mutation	SNV	2	-	-	-	-	-
c.-3434G>A	-	p.(=)	p.(=)	p.(=)	5'Flank	5'Flank	SNV	2	-	-	-	-	-
c.-3765C>T	-	p.(=)	p.(=)	p.(=)	5'Flank	5'Flank	SNV	2	-	-	-	-	-
c.-3893G>A	-	p.(=)	p.(=)	p.(=)	5'Flank	5'Flank	SNV	2	-	-	-	-	-
c.-4144G>A	-	p.(=)	p.(=)	p.(=)	5'Flank	5'Flank	SNV	2	-	-	-	-	-
c.-4440C>G	-	p.(=)	p.(=)	p.(=)	5'Flank	5'Flank	SNV	2	-	-	-	-	-
c.-5061G>C	-	p.(=)	p.(=)	p.(=)	5'Flank	5'Flank	SNV	2	-	-	-	-	-
c.*7164C>T	-	p.(=)	p.(=)	p.(=)	3'Flank	3'Flank	SNV	2	-	-	-	-	-
c.*3688A>G	-	p.(=)	p.(=)	p.(=)	3'Flank	3'Flank	SNV	2	-	-	-	-	-
c.*2240A>G	-	p.(=)	p.(=)	p.(=)	3'Flank	3'Flank	SNV	2	-	-	-	-	-
c.*1156G>A	-	p.(=)	p.(=)	p.(=)	3'UTR	Exon 11; non coding	SNV	2	-	-	-	-	-
c.1101-143T>C	-	p.(=)	p.(=)	p.(=)	intronic_10	Intronic mutation	SNV	2	-	-	-	-	-
c.1101-195G>A	-	p.(=)	p.(=)	p.(=)	intronic_10	Intronic mutation	SNV	2	-	-	-	-	-
c.-28-1151T>C	-	p.(=)	p.(=)	p.(=)	intronic_01	Intronic mutation	SNV	2	-	-	-	-	-
c.-28-3177T>A	-	p.(=)	p.(=)	p.(=)	intronic_01	Intronic mutation	SNV	2	-	-	-	-	-
c.-28-3561A>G	-	p.(=)	p.(=)	p.(=)	intronic_01	Intronic mutation	SNV	2	-	-	-	-	-
c.-28-3840C>T	-	p.(=)	p.(=)	p.(=)	intronic_01	Intronic mutation	SNV	2	-	-	-	-	-
c.-29+3286C>T	-	p.(=)	p.(=)	p.(=)	intronic_01	Intronic mutation	SNV	2	-	-	-	-	-
c.-29+2923T>A	-	p.(=)	p.(=)	p.(=)	intronic_01	Intronic mutation	SNV	2	-	-	-	-	-
c.-29+2369T>C	-	p.(=)	p.(=)	p.(=)	intronic_01	Intronic mutation	SNV	2	-	-	-	-	-
c.-29+1263G>C	-	p.(=)	p.(=)	p.(=)	intronic_01	Intronic mutation	SNV	2	-	-	-	-	-
c.-29+626G>A	-	p.(=)	p.(=)	p.(=)	intronic_01	Intronic mutation	SNV	2	-	-	-	-	-
c.-29+219A>C	-	p.(=)	p.(=)	p.(=)	intronic_01	Intronic mutation	SNV	2	-	-	-	-	-
c.-29+183C>G	-	p.(=)	p.(=)	p.(=)	intronic_01	Intronic mutation	SNV	2	-	-	-	-	-
c.-446C>A	-	p.(=)	p.(=)	p.(=)	5'Flank	5'Flank	SNV	2	-	-	-	-	-
c.-775C>A	-	p.(=)	p.(=)	p.(=)	5'Flank	5'Flank	SNV	2	-	-	-	-	-
c.*9795A>G	-	p.(=)	p.(=)	p.(=)	3'Flank	3'Flank	SNV	2	-	-	-	-	-
c.*9362C>G	-	p.(=)	p.(=)	p.(=)	3'Flank	3'Flank	SNV	2	-	-	-	-	-
c.*9005G>A	-	p.(=)	p.(=)	p.(=)	3'Flank	3'Flank	SNV	2	-	-	-	-	-
c.*6459T>A	-	p.(=)	p.(=)	p.(=)	3'Flank	3'Flank	SNV	2	-	-	-	-	-
c.*5242G>A	-	p.(=)	p.(=)	p.(=)	3'Flank	3'Flank	SNV	2	-	-	-	-	-
c.*4806A>T	-	p.(=)	p.(=)	p.(=)	3'Flank	3'Flank	SNV	2	-	-	-	-	-
c.*2482G>A	-	p.(=)	p.(=)	p.(=)	3'Flank	3'Flank	SNV	2	-	-	-	-	-
c.*2360A>T	-	p.(=)	p.(=)	p.(=)	3'Flank	3'Flank	SNV	2	-	-	-	-	-
c.*772T>C	-	p.(=)	p.(=)	p.(=)	3'UTR	Exon 11; non coding	SNV	2	-	-	-	-	-
c.-28-2671T>A	-	p.(=)	p.(=)	p.(=)	intronic_01	Intronic mutation	SNV	2	-	-	-	-	-
c.-28-4960G>A	-	p.(=)	p.(=)	p.(=)	intronic_01	Intronic mutation	SNV	2	-	-	-	-	-
c.-29+1921G>A	-	p.(=)	p.(=)	p.(=)	intronic_01	Intronic mutation	SNV	2	-	-	-	-	-
c.-4145C>T	-	p.(=)	p.(=)	p.(=)	5'Flank	5'Flank	SNV	2	-	-	-	-	-
c.-4632C>A	-	p.(=)	p.(=)	p.(=)	5'Flank	5'Flank	SNV	2	-	-	-	-	-
c.*755T>C	-	p.(=)	p.(=)	p.(=)	3'UTR	Exon 11; non coding	SNV	2	-	-	-	-	p.L252P
c.1100+270G>C	-	p.(=)	p.(=)	p.(=)	intronic_10	Intronic mutation	SNV	2	-	-	-	-	-
c.-28-1848C>A	-	p.(=)	p.(=)	p.(=)	intronic_01	Intronic mutation	SNV	2	-	-	-	-	-
c.-28-2444G>T	-	p.(=)	p.(=)	p.(=)	intronic_01	Intronic mutation	SNV	2	-	-	-	-	-
c.-29+1312C>T	-	p.(=)	p.(=)	p.(=)	intronic_01	Intronic mutation	SNV	2	-	-	-	-	-
c.*8791_*8798dup	-	p.(=)	p.(=)	p.(=)	3'Flank	3'Flank	DUP	2	-	-	-	-	-
c.*8764del	-	p.(=)	p.(=)	p.(=)	3'Flank	3'Flank	DEL	2	-	-	-	-	-
c.*8582del	-	p.(=)	p.(=)	p.(=)	3'Flank	3'Flank	DEL	2	-	-	-	-	-
c.673-71A>G	-	p.(=)	p.(=)	p.(=)	intronic_06	Intronic mutation	SNV	2	-	-	-	-	-
c.376-183C>T	-	p.(=)	p.(=)	p.(=)	intronic_04	Intronic mutation	SNV	2	-	-	-	-	-
c.-4081C>T	-	p.(=)	p.(=)	p.(=)	5'Flank	5'Flank	SNV	2	-	-	-	-	-
c.-4223A>T	-	p.(=)	p.(=)	p.(=)	5'Flank	5'Flank	SNV	2	-	-	-	-	-
c.*8583G>A	-	p.(=)	p.(=)	p.(=)	3'Flank	3'Flank	SNV	2	-	-	-	-	-
c.*8564G>A	-	p.(=)	p.(=)	p.(=)	3'Flank	3'Flank	SNV	2	-	-	-	-	-
c.*1647A>G	-	p.(=)	p.(=)	p.(=)	3'Flank	3'Flank	SNV	2	-	-	-	-	-
c.993+1252C>T	-	p.(=)	p.(=)	p.(=)	intronic_09	Intronic mutation	SNV	2	-	-	-	-	-
c.-28-5235C>T	-	p.(=)	p.(=)	p.(=)	intronic_01	Intronic mutation	SNV	2	-	-	-	-	-
c.-28-5241T>C	-	p.(=)	p.(=)	p.(=)	intronic_01	Intronic mutation	SNV	2	-	-	-	-	-
c.-845G>C	-	p.(=)	p.(=)	p.(=)	5'Flank	5'Flank	SNV	2	-	-	-	-	-
c.993+588del	-	p.(=)	p.(=)	p.(=)	intronic_09	Intronic mutation	DEL	1	-	-	-	-	-
c.*6983_*6985del	-	p.(=)	p.(=)	p.(=)	3'Flank	3'Flank	DEL	1	-	-	-	-	-
c.-28-1837del	-	p.(=)	p.(=)	p.(=)	intronic_01	Intronic mutation	DEL	1	-	-	-	-	-
c.-28-5328G>A	-	p.(=)	p.(=)	p.(=)	intronic_01	Intronic mutation	SNV	1	-	-	-	-	-
c.*5230_*5249del	-	p.(=)	p.(=)	p.(=)	3'Flank	3'Flank	DEL	1	-	-	-	-	-
c.-29+5167_-29+5169dup	-	p.(=)	p.(=)	p.(=)	intronic_01	Intronic mutation	DUP	1	-	-	-	-	-
c.*5242_*5249dup	-	p.(=)	p.(=)	p.(=)	3'Flank	3'Flank	DUP	1	-	-	-	-	-
c.-28-5312G>A	-	p.(=)	p.(=)	p.(=)	intronic_01	Intronic mutation	SNV	1	-	-	-	-	-
c.-29+5165_-29+5169dup	-	p.(=)	p.(=)	p.(=)	intronic_01	Intronic mutation	DUP	1	-	-	-	-	-
c.993+408_993+409del	-	p.(=)	p.(=)	p.(=)	intronic_09	Intronic mutation	DEL	1	-	-	-	-	-
c.-29+4271_-29+4272del	-	p.(=)	p.(=)	p.(=)	intronic_01	Intronic mutation	DEL	1	-	-	-	-	-
c.*4226_*4229del	-	p.(=)	p.(=)	p.(=)	3'Flank	3'Flank	DEL	1	-	-	-	-	-
c.-28-3921C>A	-	p.(=)	p.(=)	p.(=)	intronic_01	Intronic mutation	SNV	1	-	-	-	-	-
c.-28-4552_-28-4549del	-	p.(=)	p.(=)	p.(=)	intronic_01	Intronic mutation	DEL	1	-	-	-	-	-
c.-28-4720dup	-	p.(=)	p.(=)	p.(=)	intronic_01	Intronic mutation	DUP	1	-	-	-	-	-
c.*2169dup	-	p.(=)	p.(=)	p.(=)	3'Flank	3'Flank	DUP	1	-	-	-	-	-
c.*770_*772del	-	p.(=)	p.(=)	p.(=)	3'UTR	Exon 11; non coding	DEL	1	-	-	-	-	-
c.-28-5345_-28-5340dup	-	p.(=)	p.(=)	p.(=)	intronic_01	Intronic mutation	DUP	1	-	-	-	-	-
c.-29+5167_-29+5169del	-	p.(=)	p.(=)	p.(=)	intronic_01	Intronic mutation	DEL	1	-	-	-	-	-
c.*6965del	-	p.(=)	p.(=)	p.(=)	3'Flank	3'Flank	DEL	1	-	-	-	-	-
c.-28-3908_-28-3906del	-	p.(=)	p.(=)	p.(=)	intronic_01	Intronic mutation	DEL	1	-	-	-	-	-
c.-28-4553_-28-4549del	-	p.(=)	p.(=)	p.(=)	intronic_01	Intronic mutation	DEL	1	-	-	-	-	-
c.*6982_*6985del	-	p.(=)	p.(=)	p.(=)	3'Flank	3'Flank	DEL	1	-	-	-	-	-
c.*5249_*5250insGATAAATA	-	p.(=)	p.(=)	p.(=)	3'Flank	3'Flank	INS	1	-	-	-	-	-
c.-29+5166_-29+5169dup	-	p.(=)	p.(=)	p.(=)	intronic_01	Intronic mutation	DUP	1	-	-	-	-	-
c.-28-2922G>A	-	p.(=)	p.(=)	p.(=)	intronic_01	Intronic mutation	SNV	1	-	-	-	-	-
c.*5024del	-	p.(=)	p.(=)	p.(=)	3'Flank	3'Flank	DEL	1	-	-	-	-	-
c.*4264C>T	-	p.(=)	p.(=)	p.(=)	3'Flank	3'Flank	SNV	1	-	-	-	-	-
c.*4261C>T	-	p.(=)	p.(=)	p.(=)	3'Flank	3'Flank	SNV	1	-	-	-	-	-
c.*4240dup	-	p.(=)	p.(=)	p.(=)	3'Flank	3'Flank	DUP	1	-	-	-	-	-
c.-28-2919C>T	-	p.(=)	p.(=)	p.(=)	intronic_01	Intronic mutation	SNV	1	-	-	-	-	-
c.*6983_*6985dup	-	p.(=)	p.(=)	p.(=)	3'Flank	3'Flank	DUP	1	-	-	-	-	-
c.993+407_993+409del	-	p.(=)	p.(=)	p.(=)	intronic_09	Intronic mutation	DEL	1	-	-	-	-	-
c.376-158dup	-	p.(=)	p.(=)	p.(=)	intronic_04	Intronic mutation	DUP	1	-	-	-	-	-
c.993+410_993+411insTT	-	p.(=)	p.(=)	p.(=)	intronic_09	Intronic mutation	INS	1	-	-	-	-	-
c.-29+5166_-29+5169del	-	p.(=)	p.(=)	p.(=)	intronic_01	Intronic mutation	DEL	1	-	-	-	-	-
c.*4227_*4229dup	-	p.(=)	p.(=)	p.(=)	3'Flank	3'Flank	DUP	1	-	-	-	-	-
c.-28-4720del	-	p.(=)	p.(=)	p.(=)	intronic_01	Intronic mutation	DEL	1	-	-	-	-	-
c.-28-4881dup	-	p.(=)	p.(=)	p.(=)	intronic_01	Intronic mutation	DUP	1	-	-	-	-	-
c.*5249_*5250insGATAGACAGATAGATAGATAGATAGATAGATA	-	p.(=)	p.(=)	p.(=)	3'Flank	3'Flank	INS	1	-	-	-	-	-
c.*4216_*4229dup	-	p.(=)	p.(=)	p.(=)	3'Flank	3'Flank	DUP	1	-	-	-	-	-
c.-28-2866G>A	-	p.(=)	p.(=)	p.(=)	intronic_01	Intronic mutation	SNV	1	-	-	-	-	-
c.-28-2869G>A	-	p.(=)	p.(=)	p.(=)	intronic_01	Intronic mutation	SNV	1	-	-	-	-	-
c.-28-4890A>T	-	p.(=)	p.(=)	p.(=)	intronic_01	Intronic mutation	SNV	1	-	-	-	-	-
c.*4217_*4229dup	-	p.(=)	p.(=)	p.(=)	3'Flank	3'Flank	DUP	1	-	-	-	-	-
c.673-74_673-71del	-	p.(=)	p.(=)	p.(=)	intronic_06	Intronic mutation	DEL	1	-	-	-	-	-
c.*6964T>A	-	p.(=)	p.(=)	p.(=)	3'Flank	3'Flank	SNV	1	-	-	-	-	-
c.*4241G>T	-	p.(=)	p.(=)	p.(=)	3'Flank	3'Flank	SNV	1	-	-	-	-	-
c.-29+4911T>G	-	p.(=)	p.(=)	p.(=)	intronic_01	Intronic mutation	SNV	1	-	-	-	-	-
c.-29+4907G>A	-	p.(=)	p.(=)	p.(=)	intronic_01	Intronic mutation	SNV	1	-	-	-	-	-
c.376-162A>G	-	p.(=)	p.(=)	p.(=)	intronic_04	Intronic mutation	SNV	1	-	-	-	-	-
c.-28-2938G>C	-	p.(=)	p.(=)	p.(=)	intronic_01	Intronic mutation	SNV	1	-	-	-	-	-
c.-28-4567del	-	p.(=)	p.(=)	p.(=)	intronic_01	Intronic mutation	DEL	1	-	-	-	-	-
c.-29+4919C>T	-	p.(=)	p.(=)	p.(=)	intronic_01	Intronic mutation	SNV	1	-	-	-	-	-
c.-29+4914G>A	-	p.(=)	p.(=)	p.(=)	intronic_01	Intronic mutation	SNV	1	-	-	-	-	-
c.*4254A>G	-	p.(=)	p.(=)	p.(=)	3'Flank	3'Flank	SNV	1	-	-	-	-	-
c.*771_*772dup	-	p.(=)	p.(=)	p.(=)	3'UTR	Exon 11; non coding	DUP	1	-	-	-	-	-
c.-28-3877_-28-3875del	-	p.(=)	p.(=)	p.(=)	intronic_01	Intronic mutation	DEL	1	-	-	-	-	-
c.-28-5349_-28-5347del	-	p.(=)	p.(=)	p.(=)	intronic_01	Intronic mutation	DEL	1	-	-	-	-	-
c.*5226_*5249del	-	p.(=)	p.(=)	p.(=)	3'Flank	3'Flank	DEL	1	-	-	-	-	-
c.*2359dup	-	p.(=)	p.(=)	p.(=)	3'Flank	3'Flank	DUP	1	-	-	-	-	-
c.376-164_376-158del	-	p.(=)	p.(=)	p.(=)	intronic_04	Intronic mutation	DEL	1	-	-	-	-	-
c.-28-320_-28-317del	-	p.(=)	p.(=)	p.(=)	intronic_01	Intronic mutation	DEL	1	-	-	-	-	-
c.-28-5179_-28-5177del	-	p.(=)	p.(=)	p.(=)	intronic_01	Intronic mutation	DEL	1	-	-	-	-	-
c.-29+5126T>C	-	p.(=)	p.(=)	p.(=)	intronic_01	Intronic mutation	SNV	1	-	-	-	-	-
c.*6980_*6985del	-	p.(=)	p.(=)	p.(=)	3'Flank	3'Flank	DEL	1	-	-	-	-	-
c.*5238_*5249dup	-	p.(=)	p.(=)	p.(=)	3'Flank	3'Flank	DUP	1	-	-	-	-	-
c.*4240del	-	p.(=)	p.(=)	p.(=)	3'Flank	3'Flank	DEL	1	-	-	-	-	-
c.*4218_*4229dup	-	p.(=)	p.(=)	p.(=)	3'Flank	3'Flank	DUP	1	-	-	-	-	-
c.-28-4551_-28-4549dup	-	p.(=)	p.(=)	p.(=)	intronic_01	Intronic mutation	DUP	1	-	-	-	-	-
c.-28-5282G>A	-	p.(=)	p.(=)	p.(=)	intronic_01	Intronic mutation	SNV	1	-	-	-	-	-
c.-28-5283A>G	-	p.(=)	p.(=)	p.(=)	intronic_01	Intronic mutation	SNV	1	-	-	-	-	-
c.-28-5353T>A	-	p.(=)	p.(=)	p.(=)	intronic_01	Intronic mutation	SNV	1	-	-	-	-	-
c.*6981_*6985del	-	p.(=)	p.(=)	p.(=)	3'Flank	3'Flank	DEL	1	-	-	-	-	-
c.*5939dup	-	p.(=)	p.(=)	p.(=)	3'Flank	3'Flank	DUP	1	-	-	-	-	-
c.*5249_*5250insGATAGATAGACAGATAGATAGATAGATAGATAGATA	-	p.(=)	p.(=)	p.(=)	3'Flank	3'Flank	INS	1	-	-	-	-	-
c.*5249_*5250insGATAGATAAATA	-	p.(=)	p.(=)	p.(=)	3'Flank	3'Flank	INS	1	-	-	-	-	-
c.*4214_*4229dup	-	p.(=)	p.(=)	p.(=)	3'Flank	3'Flank	DUP	1	-	-	-	-	-
c.-28-4568T>A	-	p.(=)	p.(=)	p.(=)	intronic_01	Intronic mutation	SNV	1	-	-	-	-	-
c.-28-4851A>G	-	p.(=)	p.(=)	p.(=)	intronic_01	Intronic mutation	SNV	1	-	-	-	-	-
c.-29+5146T>A	-	p.(=)	p.(=)	p.(=)	intronic_01	Intronic mutation	SNV	1	-	-	-	-	-
c.-29+5135G>A	-	p.(=)	p.(=)	p.(=)	intronic_01	Intronic mutation	SNV	1	-	-	-	-	-
c.*5954G>A	-	p.(=)	p.(=)	p.(=)	3'Flank	3'Flank	SNV	1	-	-	-	-	-
c.*4225_*4229del	-	p.(=)	p.(=)	p.(=)	3'Flank	3'Flank	DEL	1	-	-	-	-	-
c.993+404_993+409dup	-	p.(=)	p.(=)	p.(=)	intronic_09	Intronic mutation	DUP	1	-	-	-	-	-
c.673-73_673-71dup	-	p.(=)	p.(=)	p.(=)	intronic_06	Intronic mutation	DUP	1	-	-	-	-	-
c.-28-1468C>T	-	p.(=)	p.(=)	p.(=)	intronic_01	Intronic mutation	SNV	1	-	-	-	-	-
c.-28-3922T>A	-	p.(=)	p.(=)	p.(=)	intronic_01	Intronic mutation	SNV	1	-	-	-	-	-
c.-28-4839T>C	-	p.(=)	p.(=)	p.(=)	intronic_01	Intronic mutation	SNV	1	-	-	-	-	-
c.-29+5337C>T	-	p.(=)	p.(=)	p.(=)	intronic_01	Intronic mutation	SNV	1	-	-	-	-	-
c.-29+5142C>T	-	p.(=)	p.(=)	p.(=)	intronic_01	Intronic mutation	SNV	1	-	-	-	-	-
c.-29+5141T>G	-	p.(=)	p.(=)	p.(=)	intronic_01	Intronic mutation	SNV	1	-	-	-	-	-
c.-29+4971C>T	-	p.(=)	p.(=)	p.(=)	intronic_01	Intronic mutation	SNV	1	-	-	-	-	-
c.-29+4962C>G	-	p.(=)	p.(=)	p.(=)	intronic_01	Intronic mutation	SNV	1	-	-	-	-	-
c.-29+4960T>C	-	p.(=)	p.(=)	p.(=)	intronic_01	Intronic mutation	SNV	1	-	-	-	-	-
c.-29+4953A>G	-	p.(=)	p.(=)	p.(=)	intronic_01	Intronic mutation	SNV	1	-	-	-	-	-
c.-29+4947G>A	-	p.(=)	p.(=)	p.(=)	intronic_01	Intronic mutation	SNV	1	-	-	-	-	-
c.-29+4892G>C	-	p.(=)	p.(=)	p.(=)	intronic_01	Intronic mutation	SNV	1	-	-	-	-	-
c.-29+4882C>G	-	p.(=)	p.(=)	p.(=)	intronic_01	Intronic mutation	SNV	1	-	-	-	-	-
c.-29+3465C>T	-	p.(=)	p.(=)	p.(=)	intronic_01	Intronic mutation	SNV	1	-	-	-	-	-
c.-29+2709T>C	-	p.(=)	p.(=)	p.(=)	intronic_01	Intronic mutation	SNV	1	-	-	-	-	-
c.*6209C>T	-	p.(=)	p.(=)	p.(=)	3'Flank	3'Flank	SNV	1	-	-	-	-	-
c.*5595G>A	-	p.(=)	p.(=)	p.(=)	3'Flank	3'Flank	SNV	1	-	-	-	-	-
c.*4225_*4229dup	-	p.(=)	p.(=)	p.(=)	3'Flank	3'Flank	DUP	1	-	-	-	-	-
c.*4219_*4229dup	-	p.(=)	p.(=)	p.(=)	3'Flank	3'Flank	DUP	1	-	-	-	-	-
c.*4211_*4229dup	-	p.(=)	p.(=)	p.(=)	3'Flank	3'Flank	DUP	1	-	-	-	-	-
c.*2346_*2348del	-	p.(=)	p.(=)	p.(=)	3'Flank	3'Flank	DEL	1	-	-	-	-	-
c.1100+101del	-	p.(=)	p.(=)	p.(=)	intronic_10	Intronic mutation	DEL	1	-	-	-	-	-
c.993+495C>T	-	p.(=)	p.(=)	p.(=)	intronic_09	Intronic mutation	SNV	1	-	-	-	-	-
c.-28-1278T>G	-	p.(=)	p.(=)	p.(=)	intronic_01	Intronic mutation	SNV	1	-	-	-	-	-
c.-28-1481A>G	-	p.(=)	p.(=)	p.(=)	intronic_01	Intronic mutation	SNV	1	-	-	-	-	-
c.-28-2215G>C	-	p.(=)	p.(=)	p.(=)	intronic_01	Intronic mutation	SNV	1	-	-	-	-	-
c.-28-2224A>T	-	p.(=)	p.(=)	p.(=)	intronic_01	Intronic mutation	SNV	1	-	-	-	-	-
c.-28-4555_-28-4549del	-	p.(=)	p.(=)	p.(=)	intronic_01	Intronic mutation	DEL	1	-	-	-	-	-
c.-28-5136A>G	-	p.(=)	p.(=)	p.(=)	intronic_01	Intronic mutation	SNV	1	-	-	-	-	-
c.-29+5348_-29+5349insCT	-	p.(=)	p.(=)	p.(=)	intronic_01	Intronic mutation	INS	1	-	-	-	-	-
c.-29+5314C>G	-	p.(=)	p.(=)	p.(=)	intronic_01	Intronic mutation	SNV	1	-	-	-	-	-
c.-29+5165_-29+5169del	-	p.(=)	p.(=)	p.(=)	intronic_01	Intronic mutation	DEL	1	-	-	-	-	-
c.-29+5163_-29+5169del	-	p.(=)	p.(=)	p.(=)	intronic_01	Intronic mutation	DEL	1	-	-	-	-	-
c.-29+5166A>G	-	p.(=)	p.(=)	p.(=)	intronic_01	Intronic mutation	SNV	1	-	-	-	-	-
c.-29+5163_-29+5164insG	-	p.(=)	p.(=)	p.(=)	intronic_01	Intronic mutation	INS	1	-	-	-	-	-
c.-29+4270_-29+4272del	-	p.(=)	p.(=)	p.(=)	intronic_01	Intronic mutation	DEL	1	-	-	-	-	-
c.-29+1559C>T	-	p.(=)	p.(=)	p.(=)	intronic_01	Intronic mutation	SNV	1	-	-	-	-	-
c.*7753C>T	-	p.(=)	p.(=)	p.(=)	3'Flank	3'Flank	SNV	1	-	-	-	-	-
c.*7552C>A	-	p.(=)	p.(=)	p.(=)	3'Flank	3'Flank	SNV	1	-	-	-	-	-
c.*7379G>C	-	p.(=)	p.(=)	p.(=)	3'Flank	3'Flank	SNV	1	-	-	-	-	-
c.*7320del	-	p.(=)	p.(=)	p.(=)	3'Flank	3'Flank	DEL	1	-	-	-	-	-
c.*7311G>A	-	p.(=)	p.(=)	p.(=)	3'Flank	3'Flank	SNV	1	-	-	-	-	-
c.*7292C>T	-	p.(=)	p.(=)	p.(=)	3'Flank	3'Flank	SNV	1	-	-	-	-	-
c.*7224_*7227del	-	p.(=)	p.(=)	p.(=)	3'Flank	3'Flank	DEL	1	-	-	-	-	-
c.*6965_*6966insCAAAAAA	-	p.(=)	p.(=)	p.(=)	3'Flank	3'Flank	INS	1	-	-	-	-	-
c.*6947C>T	-	p.(=)	p.(=)	p.(=)	3'Flank	3'Flank	SNV	1	-	-	-	-	-
c.*6225G>C	-	p.(=)	p.(=)	p.(=)	3'Flank	3'Flank	SNV	1	-	-	-	-	-
c.*5925C>T	-	p.(=)	p.(=)	p.(=)	3'Flank	3'Flank	SNV	1	-	-	-	-	-
c.*5901G>A	-	p.(=)	p.(=)	p.(=)	3'Flank	3'Flank	SNV	1	-	-	-	-	-
c.*5842G>C	-	p.(=)	p.(=)	p.(=)	3'Flank	3'Flank	SNV	1	-	-	-	-	-
c.*5547T>C	-	p.(=)	p.(=)	p.(=)	3'Flank	3'Flank	SNV	1	-	-	-	-	-
c.*5456A>C	-	p.(=)	p.(=)	p.(=)	3'Flank	3'Flank	SNV	1	-	-	-	-	-
c.*5249_*5250insGATAGATAGATAGACAGATAGATAGATAGATAGATAGATA	-	p.(=)	p.(=)	p.(=)	3'Flank	3'Flank	INS	1	-	-	-	-	-
c.*5249_*5250insGATAGATAGACAGATAGATAGATAGATA	-	p.(=)	p.(=)	p.(=)	3'Flank	3'Flank	INS	1	-	-	-	-	-
c.*5222_*5249del	-	p.(=)	p.(=)	p.(=)	3'Flank	3'Flank	DEL	1	-	-	-	-	-
c.*5247_*5248insCAGACAGATAGATAGATAGATAGA	-	p.(=)	p.(=)	p.(=)	3'Flank	3'Flank	INS	1	-	-	-	-	-
c.*5241del	-	p.(=)	p.(=)	p.(=)	3'Flank	3'Flank	DEL	1	-	-	-	-	-
c.*5239_*5240insCAGATAGA	-	p.(=)	p.(=)	p.(=)	3'Flank	3'Flank	INS	1	-	-	-	-	-
c.*5206_*5208dup	-	p.(=)	p.(=)	p.(=)	3'Flank	3'Flank	DUP	1	-	-	-	-	-
c.*5029T>G	-	p.(=)	p.(=)	p.(=)	3'Flank	3'Flank	SNV	1	-	-	-	-	-
c.*5005G>C	-	p.(=)	p.(=)	p.(=)	3'Flank	3'Flank	SNV	1	-	-	-	-	-
c.*4898C>T	-	p.(=)	p.(=)	p.(=)	3'Flank	3'Flank	SNV	1	-	-	-	-	-
c.*4880G>C	-	p.(=)	p.(=)	p.(=)	3'Flank	3'Flank	SNV	1	-	-	-	-	-
c.*4761C>G	-	p.(=)	p.(=)	p.(=)	3'Flank	3'Flank	SNV	1	-	-	-	-	-
c.*4231del	-	p.(=)	p.(=)	p.(=)	3'Flank	3'Flank	DEL	1	-	-	-	-	-
c.*4215_*4229dup	-	p.(=)	p.(=)	p.(=)	3'Flank	3'Flank	DUP	1	-	-	-	-	-
c.*4212_*4229dup	-	p.(=)	p.(=)	p.(=)	3'Flank	3'Flank	DUP	1	-	-	-	-	-
c.*4223_*4229del	-	p.(=)	p.(=)	p.(=)	3'Flank	3'Flank	DEL	1	-	-	-	-	-
c.*4182_*4183del	-	p.(=)	p.(=)	p.(=)	3'Flank	3'Flank	DEL	1	-	-	-	-	-
c.*4056T>A	-	p.(=)	p.(=)	p.(=)	3'Flank	3'Flank	SNV	1	-	-	-	-	-
c.*4042C>T	-	p.(=)	p.(=)	p.(=)	3'Flank	3'Flank	SNV	1	-	-	-	-	-
c.*3804T>A	-	p.(=)	p.(=)	p.(=)	3'Flank	3'Flank	SNV	1	-	-	-	-	-
c.*3374C>T	-	p.(=)	p.(=)	p.(=)	3'Flank	3'Flank	SNV	1	-	-	-	-	-
c.*3230del	-	p.(=)	p.(=)	p.(=)	3'Flank	3'Flank	DEL	1	-	-	-	-	-
c.*3228G>A	-	p.(=)	p.(=)	p.(=)	3'Flank	3'Flank	SNV	1	-	-	-	-	-
c.*3105C>T	-	p.(=)	p.(=)	p.(=)	3'Flank	3'Flank	SNV	1	-	-	-	-	-
c.*2633G>C	-	p.(=)	p.(=)	p.(=)	3'Flank	3'Flank	SNV	1	-	-	-	-	-
c.*2505A>G	-	p.(=)	p.(=)	p.(=)	3'Flank	3'Flank	SNV	1	-	-	-	-	-
c.*2474A>G	-	p.(=)	p.(=)	p.(=)	3'Flank	3'Flank	SNV	1	-	-	-	-	-
c.*2178T>C	-	p.(=)	p.(=)	p.(=)	3'Flank	3'Flank	SNV	1	-	-	-	-	-
c.*2038_*2040del	-	p.(=)	p.(=)	p.(=)	3'Flank	3'Flank	DEL	1	-	-	-	-	-
c.*1982C>T	-	p.(=)	p.(=)	p.(=)	3'Flank	3'Flank	SNV	1	-	-	-	-	-
c.*1876C>A	-	p.(=)	p.(=)	p.(=)	3'Flank	3'Flank	SNV	1	-	-	-	-	-
c.*1397A>G	-	p.(=)	p.(=)	p.(=)	3'Flank	3'Flank	SNV	1	-	-	-	-	-
c.*1286A>G	-	p.(=)	p.(=)	p.(=)	3'Flank	3'Flank	SNV	1	-	-	-	-	-
c.*1091A>G	-	p.(=)	p.(=)	p.(=)	3'UTR	Exon 11; non coding	SNV	1	-	-	-	-	-
c.*885C>T	-	p.(=)	p.(=)	p.(=)	3'UTR	Exon 11; non coding	SNV	1	-	-	-	-	-
c.*738G>A	-	p.(=)	p.(=)	p.(=)	3'UTR	Exon 11; non coding	SNV	1	-	-	-	-	-
c.*535C>T	-	p.(=)	p.(=)	p.(=)	3'UTR	Exon 11; non coding	SNV	1	-	-	-	-	p.H179Y
c.*486G>T	-	p.(=)	p.(=)	p.(=)	3'UTR	Exon 11; non coding	SNV	1	-	-	-	-	-
c.*427T>G	-	p.(=)	p.(=)	p.(=)	3'UTR	Exon 11; non coding	SNV	1	-	-	-	-	-
c.*342dup	-	p.(=)	p.(=)	p.(=)	3'UTR	Exon 11; non coding	DUP	1	-	-	-	-	-
c.*275A>G	-	p.(=)	p.(=)	p.(=)	3'UTR	Exon 11; non coding	SNV	1	-	-	-	-	-
c.*185G>T	-	p.(=)	p.(=)	p.(=)	3'UTR	Exon 11; non coding	SNV	1	-	-	-	-	-
c.1101-137T>C	-	p.(=)	p.(=)	p.(=)	intronic_10	Intronic mutation	SNV	1	-	-	-	-	-
c.1101-247C>T	-	p.(=)	p.(=)	p.(=)	intronic_10	Intronic mutation	SNV	1	-	-	-	-	-
c.1101-314C>G	-	p.(=)	p.(=)	p.(=)	intronic_10	Intronic mutation	SNV	1	-	-	-	-	-
c.1101-384A>G	-	p.(=)	p.(=)	p.(=)	intronic_10	Intronic mutation	SNV	1	-	-	-	-	-
c.1100+21C>T	-	p.(=)	p.(=)	p.(=)	intronic_10	Intronic mutation	SNV	1	-	-	-	-	-
c.994-274T>G	-	p.(=)	p.(=)	p.(=)	intronic_09	Intronic mutation	SNV	1	-	-	-	-	-
c.994-387G>A	-	p.(=)	p.(=)	p.(=)	intronic_09	Intronic mutation	SNV	1	-	-	-	-	-
c.994-496G>A	-	p.(=)	p.(=)	p.(=)	intronic_09	Intronic mutation	SNV	1	-	-	-	-	-
c.994-743C>T	-	p.(=)	p.(=)	p.(=)	intronic_09	Intronic mutation	SNV	1	-	-	-	-	-
c.994-791C>A	-	p.(=)	p.(=)	p.(=)	intronic_09	Intronic mutation	SNV	1	-	-	-	-	-
c.994-1091T>C	-	p.(=)	p.(=)	p.(=)	intronic_09	Intronic mutation	SNV	1	-	-	-	-	-
c.993+1372C>T	-	p.(=)	p.(=)	p.(=)	intronic_09	Intronic mutation	SNV	1	-	-	-	-	-
c.993+1329T>C	-	p.(=)	p.(=)	p.(=)	intronic_09	Intronic mutation	SNV	1	-	-	-	-	-
c.993+1154G>A	-	p.(=)	p.(=)	p.(=)	intronic_09	Intronic mutation	SNV	1	-	-	-	-	-
c.993+1144T>C	-	p.(=)	p.(=)	p.(=)	intronic_09	Intronic mutation	SNV	1	-	-	-	-	-
c.993+759G>A	-	p.(=)	p.(=)	p.(=)	intronic_09	Intronic mutation	SNV	1	-	-	-	-	-
c.993+758T>C	-	p.(=)	p.(=)	p.(=)	intronic_09	Intronic mutation	SNV	1	-	-	-	-	-
c.993+751G>A	-	p.(=)	p.(=)	p.(=)	intronic_09	Intronic mutation	SNV	1	-	-	-	-	-
c.993+750T>C	-	p.(=)	p.(=)	p.(=)	intronic_09	Intronic mutation	SNV	1	-	-	-	-	-
c.993+746A>G	-	p.(=)	p.(=)	p.(=)	intronic_09	Intronic mutation	SNV	1	-	-	-	-	-
c.993+527G>C	-	p.(=)	p.(=)	p.(=)	intronic_09	Intronic mutation	SNV	1	-	-	-	-	-
c.993+471C>A	-	p.(=)	p.(=)	p.(=)	intronic_09	Intronic mutation	SNV	1	-	-	-	-	-
c.993+462G>A	-	p.(=)	p.(=)	p.(=)	intronic_09	Intronic mutation	SNV	1	-	-	-	-	-
c.993+410_993+411insTTT	-	p.(=)	p.(=)	p.(=)	intronic_09	Intronic mutation	INS	1	-	-	-	-	-
c.993+375G>C	-	p.(=)	p.(=)	p.(=)	intronic_09	Intronic mutation	SNV	1	-	-	-	-	-
c.985del	-	p.T329Pfs*22	p.T329Pfs*22	p.T329Pfs*14	Stop Loss	Exonic mutation	DEL	1	-	-	-	-	-
c.783-150G>A	-	p.(=)	p.(=)	p.(=)	intronic_07	Intronic mutation	SNV	1	-	-	-	-	-
c.782+48C>G	-	p.(=)	p.(=)	p.(=)	intronic_07	Intronic mutation	SNV	1	-	-	-	-	-
c.673-92C>T	-	p.(=)	p.(=)	p.(=)	intronic_06	Intronic mutation	SNV	1	-	-	-	-	-
c.673-109G>A	-	p.(=)	p.(=)	p.(=)	intronic_06	Intronic mutation	SNV	1	-	-	-	-	-
c.672+179G>A	-	p.(=)	p.(=)	p.(=)	intronic_06	Intronic mutation	SNV	1	-	-	-	-	-
c.402T>C	-	p.F134=	p.F134=	p.F134=	Synonymous	Exonic mutation	SNV	1	-	-	-	-	-
c.376-75G>T	-	p.(=)	p.(=)	p.(=)	intronic_04	Intronic mutation	SNV	1	-	-	-	-	-
c.376-292C>T	-	p.(=)	p.(=)	p.(=)	intronic_04	Intronic mutation	SNV	1	-	-	-	-	-
c.375+264C>T	-	p.(=)	p.(=)	p.(=)	intronic_04	Intronic mutation	SNV	1	-	-	-	-	-
c.121_130del	-	p.D41Cfs*79	p.D41Cfs*79	p.D41Cfs*79	Stop Loss	Exonic mutation	DEL	1	-	-	-	-	-
c.75-10T>C	-	p.(=)	p.(=)	p.(=)	intronic_02	Intronic mutation	SNV	1	-	-	-	-	-
c.-28-119G>A	-	p.(=)	p.(=)	p.(=)	intronic_01	Intronic mutation	SNV	1	-	-	-	-	-
c.-28-223C>G	-	p.(=)	p.(=)	p.(=)	intronic_01	Intronic mutation	SNV	1	-	-	-	-	-
c.-28-345G>A	-	p.(=)	p.(=)	p.(=)	intronic_01	Intronic mutation	SNV	1	-	-	-	-	-
c.-28-428G>C	-	p.(=)	p.(=)	p.(=)	intronic_01	Intronic mutation	SNV	1	-	-	-	-	-
c.-28-459G>A	-	p.(=)	p.(=)	p.(=)	intronic_01	Intronic mutation	SNV	1	-	-	-	-	-
c.-28-577C>T	-	p.(=)	p.(=)	p.(=)	intronic_01	Intronic mutation	SNV	1	-	-	-	-	-
c.-28-750C>G	-	p.(=)	p.(=)	p.(=)	intronic_01	Intronic mutation	SNV	1	-	-	-	-	-
c.-28-1205T>A	-	p.(=)	p.(=)	p.(=)	intronic_01	Intronic mutation	SNV	1	-	-	-	-	-
c.-28-1216_-28-1215del	-	p.(=)	p.(=)	p.(=)	intronic_01	Intronic mutation	DEL	1	-	-	-	-	-
c.-28-1242G>C	-	p.(=)	p.(=)	p.(=)	intronic_01	Intronic mutation	SNV	1	-	-	-	-	-
c.-28-1244G>A	-	p.(=)	p.(=)	p.(=)	intronic_01	Intronic mutation	SNV	1	-	-	-	-	-
c.-28-1335A>G	-	p.(=)	p.(=)	p.(=)	intronic_01	Intronic mutation	SNV	1	-	-	-	-	-
c.-28-1480A>G	-	p.(=)	p.(=)	p.(=)	intronic_01	Intronic mutation	SNV	1	-	-	-	-	-
c.-28-1485_-28-1484dup	-	p.(=)	p.(=)	p.(=)	intronic_01	Intronic mutation	DUP	1	-	-	-	-	-
c.-28-1483G>A	-	p.(=)	p.(=)	p.(=)	intronic_01	Intronic mutation	SNV	1	-	-	-	-	-
c.-28-1488_-28-1487del	-	p.(=)	p.(=)	p.(=)	intronic_01	Intronic mutation	DEL	1	-	-	-	-	-
c.-28-1736T>G	-	p.(=)	p.(=)	p.(=)	intronic_01	Intronic mutation	SNV	1	-	-	-	-	-
c.-28-1846A>G	-	p.(=)	p.(=)	p.(=)	intronic_01	Intronic mutation	SNV	1	-	-	-	-	-
c.-28-2060C>T	-	p.(=)	p.(=)	p.(=)	intronic_01	Intronic mutation	SNV	1	-	-	-	-	-
c.-28-2096A>G	-	p.(=)	p.(=)	p.(=)	intronic_01	Intronic mutation	SNV	1	-	-	-	-	-
c.-28-2195G>C	-	p.(=)	p.(=)	p.(=)	intronic_01	Intronic mutation	SNV	1	-	-	-	-	-
c.-28-2332G>C	-	p.(=)	p.(=)	p.(=)	intronic_01	Intronic mutation	SNV	1	-	-	-	-	-
c.-28-2426C>T	-	p.(=)	p.(=)	p.(=)	intronic_01	Intronic mutation	SNV	1	-	-	-	-	-
c.-28-2523T>C	-	p.(=)	p.(=)	p.(=)	intronic_01	Intronic mutation	SNV	1	-	-	-	-	-
c.-28-2662A>G	-	p.(=)	p.(=)	p.(=)	intronic_01	Intronic mutation	SNV	1	-	-	-	-	-
c.-28-2691_-28-2667dup	-	p.(=)	p.(=)	p.(=)	intronic_01	Intronic mutation	DUP	1	-	-	-	-	-
c.-28-2686_-28-2667del	-	p.(=)	p.(=)	p.(=)	intronic_01	Intronic mutation	DEL	1	-	-	-	-	-
c.-28-2674A>C	-	p.(=)	p.(=)	p.(=)	intronic_01	Intronic mutation	SNV	1	-	-	-	-	-
c.-28-2933G>A	-	p.(=)	p.(=)	p.(=)	intronic_01	Intronic mutation	SNV	1	-	-	-	-	-
c.-28-3296G>A	-	p.(=)	p.(=)	p.(=)	intronic_01	Intronic mutation	SNV	1	-	-	-	-	-
c.-28-3308G>A	-	p.(=)	p.(=)	p.(=)	intronic_01	Intronic mutation	SNV	1	-	-	-	-	-
c.-28-3310G>A	-	p.(=)	p.(=)	p.(=)	intronic_01	Intronic mutation	SNV	1	-	-	-	-	-
c.-28-3614A>G	-	p.(=)	p.(=)	p.(=)	intronic_01	Intronic mutation	SNV	1	-	-	-	-	-
c.-28-3812G>A	-	p.(=)	p.(=)	p.(=)	intronic_01	Intronic mutation	SNV	1	-	-	-	-	-
c.-28-4325G>A	-	p.(=)	p.(=)	p.(=)	intronic_01	Intronic mutation	SNV	1	-	-	-	-	-
c.-28-4570T>A	-	p.(=)	p.(=)	p.(=)	intronic_01	Intronic mutation	SNV	1	-	-	-	-	-
c.-28-4589C>T	-	p.(=)	p.(=)	p.(=)	intronic_01	Intronic mutation	SNV	1	-	-	-	-	-
c.-28-5026dup	-	p.(=)	p.(=)	p.(=)	intronic_01	Intronic mutation	DUP	1	-	-	-	-	-
c.-28-5088T>G	-	p.(=)	p.(=)	p.(=)	intronic_01	Intronic mutation	SNV	1	-	-	-	-	-
c.-28-5108T>G	-	p.(=)	p.(=)	p.(=)	intronic_01	Intronic mutation	SNV	1	-	-	-	-	-
c.-28-5112G>A	-	p.(=)	p.(=)	p.(=)	intronic_01	Intronic mutation	SNV	1	-	-	-	-	-
c.-28-5166T>C	-	p.(=)	p.(=)	p.(=)	intronic_01	Intronic mutation	SNV	1	-	-	-	-	-
c.-28-5267C>T	-	p.(=)	p.(=)	p.(=)	intronic_01	Intronic mutation	SNV	1	-	-	-	-	-
c.-28-5321C>T	-	p.(=)	p.(=)	p.(=)	intronic_01	Intronic mutation	SNV	1	-	-	-	-	-
c.-28-5326A>C	-	p.(=)	p.(=)	p.(=)	intronic_01	Intronic mutation	SNV	1	-	-	-	-	-
c.-29+5359G>T	-	p.(=)	p.(=)	p.(=)	intronic_01	Intronic mutation	SNV	1	-	-	-	-	-
c.-29+5304G>T	-	p.(=)	p.(=)	p.(=)	intronic_01	Intronic mutation	SNV	1	-	-	-	-	-
c.-29+5284G>A	-	p.(=)	p.(=)	p.(=)	intronic_01	Intronic mutation	SNV	1	-	-	-	-	-
c.-29+5181_-29+5185del	-	p.(=)	p.(=)	p.(=)	intronic_01	Intronic mutation	DEL	1	-	-	-	-	-
c.-29+5164_-29+5169del	-	p.(=)	p.(=)	p.(=)	intronic_01	Intronic mutation	DEL	1	-	-	-	-	-
c.-29+5147_-29+5148insCAA	-	p.(=)	p.(=)	p.(=)	intronic_01	Intronic mutation	INS	1	-	-	-	-	-
c.-29+5134_-29+5137del	-	p.(=)	p.(=)	p.(=)	intronic_01	Intronic mutation	DEL	1	-	-	-	-	-
c.-29+5072C>T	-	p.(=)	p.(=)	p.(=)	intronic_01	Intronic mutation	SNV	1	-	-	-	-	-
c.-29+4936A>G	-	p.(=)	p.(=)	p.(=)	intronic_01	Intronic mutation	SNV	1	-	-	-	-	-
c.-29+4840C>A	-	p.(=)	p.(=)	p.(=)	intronic_01	Intronic mutation	SNV	1	-	-	-	-	-
c.-29+4697C>A	-	p.(=)	p.(=)	p.(=)	intronic_01	Intronic mutation	SNV	1	-	-	-	-	-
c.-29+4602A>G	-	p.(=)	p.(=)	p.(=)	intronic_01	Intronic mutation	SNV	1	-	-	-	-	-
c.-29+4424A>C	-	p.(=)	p.(=)	p.(=)	intronic_01	Intronic mutation	SNV	1	-	-	-	-	-
c.-29+4363A>C	-	p.(=)	p.(=)	p.(=)	intronic_01	Intronic mutation	SNV	1	-	-	-	-	-
c.-29+4310T>A	-	p.(=)	p.(=)	p.(=)	intronic_01	Intronic mutation	SNV	1	-	-	-	-	-
c.-29+4309C>G	-	p.(=)	p.(=)	p.(=)	intronic_01	Intronic mutation	SNV	1	-	-	-	-	-
c.-29+4274del	-	p.(=)	p.(=)	p.(=)	intronic_01	Intronic mutation	DEL	1	-	-	-	-	-
c.-29+4180C>T	-	p.(=)	p.(=)	p.(=)	intronic_01	Intronic mutation	SNV	1	-	-	-	-	-
c.-29+4136C>G	-	p.(=)	p.(=)	p.(=)	intronic_01	Intronic mutation	SNV	1	-	-	-	-	-
c.-29+3947G>A	-	p.(=)	p.(=)	p.(=)	intronic_01	Intronic mutation	SNV	1	-	-	-	-	-
c.-29+3907C>T	-	p.(=)	p.(=)	p.(=)	intronic_01	Intronic mutation	SNV	1	-	-	-	-	-
c.-29+3715C>T	-	p.(=)	p.(=)	p.(=)	intronic_01	Intronic mutation	SNV	1	-	-	-	-	-
c.-29+3440G>T	-	p.(=)	p.(=)	p.(=)	intronic_01	Intronic mutation	SNV	1	-	-	-	-	-
c.-29+3438G>C	-	p.(=)	p.(=)	p.(=)	intronic_01	Intronic mutation	SNV	1	-	-	-	-	-
c.-29+3426T>A	-	p.(=)	p.(=)	p.(=)	intronic_01	Intronic mutation	SNV	1	-	-	-	-	-
c.-29+3374C>T	-	p.(=)	p.(=)	p.(=)	intronic_01	Intronic mutation	SNV	1	-	-	-	-	-
c.-29+3116C>T	-	p.(=)	p.(=)	p.(=)	intronic_01	Intronic mutation	SNV	1	-	-	-	-	-
c.-29+2974del	-	p.(=)	p.(=)	p.(=)	intronic_01	Intronic mutation	DEL	1	-	-	-	-	-
c.-29+2972T>A	-	p.(=)	p.(=)	p.(=)	intronic_01	Intronic mutation	SNV	1	-	-	-	-	-
c.-29+2804T>C	-	p.(=)	p.(=)	p.(=)	intronic_01	Intronic mutation	SNV	1	-	-	-	-	-
c.-29+2337C>G	-	p.(=)	p.(=)	p.(=)	intronic_01	Intronic mutation	SNV	1	-	-	-	-	-
c.-29+1992C>T	-	p.(=)	p.(=)	p.(=)	intronic_01	Intronic mutation	SNV	1	-	-	-	-	-
c.-29+1643C>A	-	p.(=)	p.(=)	p.(=)	intronic_01	Intronic mutation	SNV	1	-	-	-	-	-
c.-29+1511A>G	-	p.(=)	p.(=)	p.(=)	intronic_01	Intronic mutation	SNV	1	-	-	-	-	-
c.-29+1474T>A	-	p.(=)	p.(=)	p.(=)	intronic_01	Intronic mutation	SNV	1	-	-	-	-	-
c.-29+1454A>C	-	p.(=)	p.(=)	p.(=)	intronic_01	Intronic mutation	SNV	1	-	-	-	-	-
c.-29+1369C>T	-	p.(=)	p.(=)	p.(=)	intronic_01	Intronic mutation	SNV	1	-	-	-	-	-
c.-29+1336C>T	-	p.(=)	p.(=)	p.(=)	intronic_01	Intronic mutation	SNV	1	-	-	-	-	-
c.-29+1252T>C	-	p.(=)	p.(=)	p.(=)	intronic_01	Intronic mutation	SNV	1	-	-	-	-	-
c.-29+1127G>T	-	p.(=)	p.(=)	p.(=)	intronic_01	Intronic mutation	SNV	1	-	-	-	-	-
c.-29+947G>A	-	p.(=)	p.(=)	p.(=)	intronic_01	Intronic mutation	SNV	1	-	-	-	-	-
c.-29+831C>T	-	p.(=)	p.(=)	p.(=)	intronic_01	Intronic mutation	SNV	1	-	-	-	-	-
c.-29+754G>A	-	p.(=)	p.(=)	p.(=)	intronic_01	Intronic mutation	SNV	1	-	-	-	-	-
c.-29+712C>T	-	p.(=)	p.(=)	p.(=)	intronic_01	Intronic mutation	SNV	1	-	-	-	-	-
c.-29+705G>A	-	p.(=)	p.(=)	p.(=)	intronic_01	Intronic mutation	SNV	1	-	-	-	-	-
c.-29+630G>A	-	p.(=)	p.(=)	p.(=)	intronic_01	Intronic mutation	SNV	1	-	-	-	-	-
c.-29+555G>T	-	p.(=)	p.(=)	p.(=)	intronic_01	Intronic mutation	SNV	1	-	-	-	-	-
c.-29+279A>G	-	p.(=)	p.(=)	p.(=)	intronic_01	Intronic mutation	SNV	1	-	-	-	-	-
c.-136del	-	p.(=)	p.(=)	p.(=)	5'UTR	Exon 1; non coding	DEL	1	-	-	-	-	-
c.-209_-153del	-	p.?	p.?	p.?	5'UTR	Exon 1; non coding	DEL	1	-	-	-	-	-
c.*1440_*1441insCACGGC	-	p.(=)	p.(=)	p.(=)	3'Flank	3'Flank	INS	1	-	-	-	-	-
c.*1298C>A	-	p.(=)	p.(=)	p.(=)	3'Flank	3'Flank	SNV	1	-	-	-	-	-
c.*1178C>A	-	p.(=)	p.(=)	p.(=)	3'UTR	Exon 11; non coding	SNV	1	-	-	-	-	-
c.*1132C>A	-	p.(=)	p.(=)	p.(=)	3'UTR	Exon 11; non coding	SNV	1	-	-	-	-	-
c.*927A>G	-	p.(=)	p.(=)	p.(=)	3'UTR	Exon 11; non coding	SNV	1	-	-	-	-	-
c.*429G>A	-	p.(=)	p.(=)	p.(=)	3'UTR	Exon 11; non coding	SNV	1	-	-	-	-	-
c.*418C>G	-	p.(=)	p.(=)	p.(=)	3'UTR	Exon 11; non coding	SNV	1	-	-	-	-	-
c.1138dup	-	p.H380Pfs*2	p.(=)	p.(=)	Stop Loss	Exonic mutation	DUP	1	-	-	-	-	-
c.994-21C>T	-	p.(=)	p.(=)	p.(=)	intronic_09	Intronic mutation	SNV	1	-	-	-	-	-
c.993+387C>T	-	p.(=)	p.(=)	p.(=)	intronic_09	Intronic mutation	SNV	1	-	-	-	-	-
c.920-34T>G	-	p.(=)	p.(=)	p.(=)	intronic_08	Intronic mutation	SNV	1	-	-	-	-	-
c.783-20T>C	-	p.(=)	p.(=)	p.(=)	intronic_07	Intronic mutation	SNV	1	-	-	-	-	-
c.782+142C>G	-	p.(=)	p.(=)	p.(=)	intronic_07	Intronic mutation	SNV	1	-	-	-	-	-
c.673-91A>G	-	p.(=)	p.(=)	p.(=)	intronic_06	Intronic mutation	SNV	1	-	-	-	-	-
c.673-158C>A	-	p.(=)	p.(=)	p.(=)	intronic_06	Intronic mutation	SNV	1	-	-	-	-	-
c.673-169G>T	-	p.(=)	p.(=)	p.(=)	intronic_06	Intronic mutation	SNV	1	-	-	-	-	-
c.673-181A>C	-	p.(=)	p.(=)	p.(=)	intronic_06	Intronic mutation	SNV	1	-	-	-	-	-
c.672+262A>G	-	p.(=)	p.(=)	p.(=)	intronic_06	Intronic mutation	SNV	1	-	-	-	-	-
c.672+76G>T	-	p.(=)	p.(=)	p.(=)	intronic_06	Intronic mutation	SNV	1	-	-	-	-	-
c.376-157_376-154del	-	p.(=)	p.(=)	p.(=)	intronic_04	Intronic mutation	DEL	1	-	-	-	-	-
c.376-157_376-155del	-	p.(=)	p.(=)	p.(=)	intronic_04	Intronic mutation	DEL	1	-	-	-	-	-
c.376-157_376-156del	-	p.(=)	p.(=)	p.(=)	intronic_04	Intronic mutation	DEL	1	-	-	-	-	-
c.376-157del	-	p.(=)	p.(=)	p.(=)	intronic_04	Intronic mutation	DEL	1	-	-	-	-	-
c.376-369T>C	-	p.(=)	p.(=)	p.(=)	intronic_04	Intronic mutation	SNV	1	-	-	-	-	-
c.97-52G>A	-	p.(=)	p.(=)	p.(=)	intronic_03	Intronic mutation	SNV	1	-	-	-	-	-
c.96+39G>A	-	p.(=)	p.(=)	p.(=)	intronic_03	Intronic mutation	SNV	1	-	-	-	-	-
c.96+23G>A	-	p.(=)	p.(=)	p.(=)	intronic_03	Intronic mutation	SNV	1	-	-	-	-	-
c.-28-141G>A	-	p.(=)	p.(=)	p.(=)	intronic_01	Intronic mutation	SNV	1	-	-	-	-	-
c.-28-207G>C	-	p.(=)	p.(=)	p.(=)	intronic_01	Intronic mutation	SNV	1	-	-	-	-	-
c.-29+1394C>A	-	p.(=)	p.(=)	p.(=)	intronic_01	Intronic mutation	SNV	1	-	-	-	-	-
c.-29+155C>A	-	p.(=)	p.(=)	p.(=)	intronic_01	Intronic mutation	SNV	1	-	-	-	-	-
c.-29+86G>T	-	p.(=)	p.(=)	p.(=)	intronic_01	Intronic mutation	SNV	1	-	-	-	-	-
c.-29+80G>T	-	p.(=)	p.(=)	p.(=)	intronic_01	Intronic mutation	SNV	1	-	-	-	-	-
c.-29+1G>A	-	p.?	p.?	p.?	Splice_Site	Mutation across an intron:exon boundary	SNV	1	-	-	-	-	-
c.-29G>T	-	p.(=)	p.(=)	p.(=)	5'UTR	Exon 1; non coding	SNV	1	-	-	-	-	-
c.-50G>A	-	p.(=)	p.(=)	p.(=)	5'UTR	Exon 1; non coding	SNV	1	-	-	-	-	-
c.-117G>T	-	p.(=)	p.(=)	p.(=)	5'UTR	Exon 1; non coding	SNV	1	-	-	-	-	-
c.-221C>T	-	p.(=)	p.(=)	p.(=)	5'Flank	5'Flank	SNV	1	-	-	-	-	-
c.-246T>A	-	p.(=)	p.(=)	p.(=)	5'Flank	5'Flank	SNV	1	-	-	-	-	-
c.-465A>G	-	p.(=)	p.(=)	p.(=)	5'Flank	5'Flank	SNV	1	-	-	-	-	-
c.-844C>T	-	p.(=)	p.(=)	p.(=)	5'Flank	5'Flank	SNV	1	-	-	-	-	-
c.-843dup	-	p.(=)	p.(=)	p.(=)	5'Flank	5'Flank	DUP	1	-	-	-	-	-
c.-1477_-1476insC	-	p.(=)	p.(=)	p.(=)	5'Flank	5'Flank	INS	1	-	-	-	-	-
c.-1638A>G	-	p.(=)	p.(=)	p.(=)	5'Flank	5'Flank	SNV	1	-	-	-	-	-
c.*8120C>T	-	p.(=)	p.(=)	p.(=)	3'Flank	3'Flank	SNV	1	-	-	-	-	-
c.*7231T>G	-	p.(=)	p.(=)	p.(=)	3'Flank	3'Flank	SNV	1	-	-	-	-	-
c.*7211C>T	-	p.(=)	p.(=)	p.(=)	3'Flank	3'Flank	SNV	1	-	-	-	-	-
c.*3395C>T	-	p.(=)	p.(=)	p.(=)	3'Flank	3'Flank	SNV	1	-	-	-	-	-
c.*3143C>G	-	p.(=)	p.(=)	p.(=)	3'Flank	3'Flank	SNV	1	-	-	-	-	-
c.*3109G>A	-	p.(=)	p.(=)	p.(=)	3'Flank	3'Flank	SNV	1	-	-	-	-	-
c.*2310T>C	-	p.(=)	p.(=)	p.(=)	3'Flank	3'Flank	SNV	1	-	-	-	-	-
c.*860G>T	-	p.(=)	p.(=)	p.(=)	3'UTR	Exon 11; non coding	SNV	1	-	-	-	-	-
c.994-307G>T	-	p.(=)	p.(=)	p.(=)	intronic_09	Intronic mutation	SNV	1	-	-	-	-	-
c.993+1270A>G	-	p.(=)	p.(=)	p.(=)	intronic_09	Intronic mutation	SNV	1	-	-	-	-	-
c.993+1255A>G	-	p.(=)	p.(=)	p.(=)	intronic_09	Intronic mutation	SNV	1	-	-	-	-	-
c.813G>A	-	p.E271=	p.E271=	p.E271=	Synonymous	Exonic mutation	SNV	1	-	-	-	-	-
c.376-358A>G	-	p.(=)	p.(=)	p.(=)	intronic_04	Intronic mutation	SNV	1	-	-	-	-	-
c.-28-1982G>C	-	p.(=)	p.(=)	p.(=)	intronic_01	Intronic mutation	SNV	1	-	-	-	-	-
c.-28-3564G>A	-	p.(=)	p.(=)	p.(=)	intronic_01	Intronic mutation	SNV	1	-	-	-	-	-
c.-29+4895A>G	-	p.(=)	p.(=)	p.(=)	intronic_01	Intronic mutation	SNV	1	-	-	-	-	-
c.-29+4446A>G	-	p.(=)	p.(=)	p.(=)	intronic_01	Intronic mutation	SNV	1	-	-	-	-	-
c.-29+4015G>A	-	p.(=)	p.(=)	p.(=)	intronic_01	Intronic mutation	SNV	1	-	-	-	-	-
c.-29+2289A>G	-	p.(=)	p.(=)	p.(=)	intronic_01	Intronic mutation	SNV	1	-	-	-	-	-
c.-29+2274C>T	-	p.(=)	p.(=)	p.(=)	intronic_01	Intronic mutation	SNV	1	-	-	-	-	-
c.-29+1811G>C	-	p.(=)	p.(=)	p.(=)	intronic_01	Intronic mutation	SNV	1	-	-	-	-	-
c.-3947C>G	-	p.(=)	p.(=)	p.(=)	5'Flank	5'Flank	SNV	1	-	-	-	-	-
c.-4630T>A	-	p.(=)	p.(=)	p.(=)	5'Flank	5'Flank	SNV	1	-	-	-	-	-
c.*9631T>C	-	p.(=)	p.(=)	p.(=)	3'Flank	3'Flank	SNV	1	-	-	-	-	-
c.*9262A>G	-	p.(=)	p.(=)	p.(=)	3'Flank	3'Flank	SNV	1	-	-	-	-	-
c.*9103del	-	p.(=)	p.(=)	p.(=)	3'Flank	3'Flank	DEL	1	-	-	-	-	-
c.*9103dup	-	p.(=)	p.(=)	p.(=)	3'Flank	3'Flank	DUP	1	-	-	-	-	-
c.*8108C>G	-	p.(=)	p.(=)	p.(=)	3'Flank	3'Flank	SNV	1	-	-	-	-	-
c.*6867G>A	-	p.(=)	p.(=)	p.(=)	3'Flank	3'Flank	SNV	1	-	-	-	-	-
c.*6461_*6464del	-	p.(=)	p.(=)	p.(=)	3'Flank	3'Flank	DEL	1	-	-	-	-	-
c.*6000A>T	-	p.(=)	p.(=)	p.(=)	3'Flank	3'Flank	SNV	1	-	-	-	-	-
c.*5978T>C	-	p.(=)	p.(=)	p.(=)	3'Flank	3'Flank	SNV	1	-	-	-	-	-
c.*5663C>T	-	p.(=)	p.(=)	p.(=)	3'Flank	3'Flank	SNV	1	-	-	-	-	-
c.*5442G>C	-	p.(=)	p.(=)	p.(=)	3'Flank	3'Flank	SNV	1	-	-	-	-	-
c.*5317C>T	-	p.(=)	p.(=)	p.(=)	3'Flank	3'Flank	SNV	1	-	-	-	-	-
c.*5243_*5250del	-	p.(=)	p.(=)	p.(=)	3'Flank	3'Flank	DEL	1	-	-	-	-	-
c.*5238_*5246del	-	p.(=)	p.(=)	p.(=)	3'Flank	3'Flank	DEL	1	-	-	-	-	-
c.*5215_*5217del	-	p.(=)	p.(=)	p.(=)	3'Flank	3'Flank	DEL	1	-	-	-	-	-
c.*5217_*5218insTATA	-	p.(=)	p.(=)	p.(=)	3'Flank	3'Flank	INS	1	-	-	-	-	-
c.*5210_*5212dup	-	p.(=)	p.(=)	p.(=)	3'Flank	3'Flank	DUP	1	-	-	-	-	-
c.*5212_*5213insGGAT	-	p.(=)	p.(=)	p.(=)	3'Flank	3'Flank	INS	1	-	-	-	-	-
c.*5205_*5209del	-	p.(=)	p.(=)	p.(=)	3'Flank	3'Flank	DEL	1	-	-	-	-	-
c.*5203_*5205del	-	p.(=)	p.(=)	p.(=)	3'Flank	3'Flank	DEL	1	-	-	-	-	-
c.*5114C>T	-	p.(=)	p.(=)	p.(=)	3'Flank	3'Flank	SNV	1	-	-	-	-	-
c.*4912G>A	-	p.(=)	p.(=)	p.(=)	3'Flank	3'Flank	SNV	1	-	-	-	-	-
c.*4533A>G	-	p.(=)	p.(=)	p.(=)	3'Flank	3'Flank	SNV	1	-	-	-	-	-
c.*3496C>A	-	p.(=)	p.(=)	p.(=)	3'Flank	3'Flank	SNV	1	-	-	-	-	-
c.*3471C>T	-	p.(=)	p.(=)	p.(=)	3'Flank	3'Flank	SNV	1	-	-	-	-	-
c.*2747C>T	-	p.(=)	p.(=)	p.(=)	3'Flank	3'Flank	SNV	1	-	-	-	-	-
c.*2377G>A	-	p.(=)	p.(=)	p.(=)	3'Flank	3'Flank	SNV	1	-	-	-	-	-
c.*2335_*2336insCT	-	p.(=)	p.(=)	p.(=)	3'Flank	3'Flank	INS	1	-	-	-	-	-
c.*2335del	-	p.(=)	p.(=)	p.(=)	3'Flank	3'Flank	DEL	1	-	-	-	-	-
c.*2260C>G	-	p.(=)	p.(=)	p.(=)	3'Flank	3'Flank	SNV	1	-	-	-	-	-
c.*1703G>T	-	p.(=)	p.(=)	p.(=)	3'Flank	3'Flank	SNV	1	-	-	-	-	-
c.*1608dup	-	p.(=)	p.(=)	p.(=)	3'Flank	3'Flank	DUP	1	-	-	-	-	-
c.*973G>A	-	p.(=)	p.(=)	p.(=)	3'UTR	Exon 11; non coding	SNV	1	-	-	-	-	-
c.*275del	-	p.(=)	p.(=)	p.(=)	3'UTR	Exon 11; non coding	DEL	1	-	-	-	-	-
c.*51C>T	-	p.(=)	p.(=)	p.(=)	3'UTR	Exon 11; non coding	SNV	1	-	-	-	-	p.P151S
c.*37A>G	-	p.(=)	p.(=)	p.(=)	3'UTR	Exon 11; non coding	SNV	1	-	-	-	-	-
c.1100+396_1100+397del	-	p.(=)	p.(=)	p.(=)	intronic_10	Intronic mutation	DEL	1	-	-	-	-	-
c.1100+209C>T	-	p.(=)	p.(=)	p.(=)	intronic_10	Intronic mutation	SNV	1	-	-	-	-	-
c.1100+202A>G	-	p.(=)	p.(=)	p.(=)	intronic_10	Intronic mutation	SNV	1	-	-	-	-	-
c.994-89G>A	-	p.(=)	p.(=)	p.(=)	intronic_09	Intronic mutation	SNV	1	-	-	-	-	-
c.994-680C>T	-	p.(=)	p.(=)	p.(=)	intronic_09	Intronic mutation	SNV	1	-	-	-	-	-
c.994-931C>T	-	p.(=)	p.(=)	p.(=)	intronic_09	Intronic mutation	SNV	1	-	-	-	-	-
c.994-1102C>G	-	p.(=)	p.(=)	p.(=)	intronic_09	Intronic mutation	SNV	1	-	-	-	-	-
c.994-1208G>A	-	p.(=)	p.(=)	p.(=)	intronic_09	Intronic mutation	SNV	1	-	-	-	-	-
c.994-1249C>T	-	p.(=)	p.(=)	p.(=)	intronic_09	Intronic mutation	SNV	1	-	-	-	-	-
c.994-1322G>T	-	p.(=)	p.(=)	p.(=)	intronic_09	Intronic mutation	SNV	1	-	-	-	-	-
c.993+1174C>T	-	p.(=)	p.(=)	p.(=)	intronic_09	Intronic mutation	SNV	1	-	-	-	-	-
c.993+1033C>T	-	p.(=)	p.(=)	p.(=)	intronic_09	Intronic mutation	SNV	1	-	-	-	-	-
c.993+517T>G	-	p.(=)	p.(=)	p.(=)	intronic_09	Intronic mutation	SNV	1	-	-	-	-	-
c.993+242A>G	-	p.(=)	p.(=)	p.(=)	intronic_09	Intronic mutation	SNV	1	-	-	-	-	-
c.783-59G>A	-	p.(=)	p.(=)	p.(=)	intronic_07	Intronic mutation	SNV	1	-	-	-	-	-
c.782+102_782+104del	-	p.(=)	p.(=)	p.(=)	intronic_07	Intronic mutation	DEL	1	-	-	-	-	-
c.673-247T>C	-	p.(=)	p.(=)	p.(=)	intronic_06	Intronic mutation	SNV	1	-	-	-	-	-
c.672+205G>C	-	p.(=)	p.(=)	p.(=)	intronic_06	Intronic mutation	SNV	1	-	-	-	-	-
c.376-275T>C	-	p.(=)	p.(=)	p.(=)	intronic_04	Intronic mutation	SNV	1	-	-	-	-	-
c.376-309G>A	-	p.(=)	p.(=)	p.(=)	intronic_04	Intronic mutation	SNV	1	-	-	-	-	-
c.-28-422G>T	-	p.(=)	p.(=)	p.(=)	intronic_01	Intronic mutation	SNV	1	-	-	-	-	-
c.-28-596C>T	-	p.(=)	p.(=)	p.(=)	intronic_01	Intronic mutation	SNV	1	-	-	-	-	-
c.-28-656T>C	-	p.(=)	p.(=)	p.(=)	intronic_01	Intronic mutation	SNV	1	-	-	-	-	-
c.-28-770C>T	-	p.(=)	p.(=)	p.(=)	intronic_01	Intronic mutation	SNV	1	-	-	-	-	-
c.-28-829A>T	-	p.(=)	p.(=)	p.(=)	intronic_01	Intronic mutation	SNV	1	-	-	-	-	-
c.-28-1025A>G	-	p.(=)	p.(=)	p.(=)	intronic_01	Intronic mutation	SNV	1	-	-	-	-	-
c.-28-1066_-28-1065del	-	p.(=)	p.(=)	p.(=)	intronic_01	Intronic mutation	DEL	1	-	-	-	-	-
c.-28-1684A>G	-	p.(=)	p.(=)	p.(=)	intronic_01	Intronic mutation	SNV	1	-	-	-	-	-
c.-28-1727C>A	-	p.(=)	p.(=)	p.(=)	intronic_01	Intronic mutation	SNV	1	-	-	-	-	-
c.-28-2711_-28-2707del	-	p.(=)	p.(=)	p.(=)	intronic_01	Intronic mutation	DEL	1	-	-	-	-	-
c.-28-2707_-28-2706insAAAAA	-	p.(=)	p.(=)	p.(=)	intronic_01	Intronic mutation	INS	1	-	-	-	-	-
c.-28-3083A>C	-	p.(=)	p.(=)	p.(=)	intronic_01	Intronic mutation	SNV	1	-	-	-	-	-
c.-28-3083A>G	-	p.(=)	p.(=)	p.(=)	intronic_01	Intronic mutation	SNV	1	-	-	-	-	-
c.-28-3262G>A	-	p.(=)	p.(=)	p.(=)	intronic_01	Intronic mutation	SNV	1	-	-	-	-	-
c.-28-3301A>G	-	p.(=)	p.(=)	p.(=)	intronic_01	Intronic mutation	SNV	1	-	-	-	-	-
c.-28-3336G>A	-	p.(=)	p.(=)	p.(=)	intronic_01	Intronic mutation	SNV	1	-	-	-	-	-
c.-28-3347A>G	-	p.(=)	p.(=)	p.(=)	intronic_01	Intronic mutation	SNV	1	-	-	-	-	-
c.-28-3497del	-	p.(=)	p.(=)	p.(=)	intronic_01	Intronic mutation	DEL	1	-	-	-	-	-
c.-28-3714G>T	-	p.(=)	p.(=)	p.(=)	intronic_01	Intronic mutation	SNV	1	-	-	-	-	-
c.-28-4091G>A	-	p.(=)	p.(=)	p.(=)	intronic_01	Intronic mutation	SNV	1	-	-	-	-	-
c.-28-4158G>T	-	p.(=)	p.(=)	p.(=)	intronic_01	Intronic mutation	SNV	1	-	-	-	-	-
c.-28-5176dup	-	p.(=)	p.(=)	p.(=)	intronic_01	Intronic mutation	DUP	1	-	-	-	-	-
c.-29+4479A>G	-	p.(=)	p.(=)	p.(=)	intronic_01	Intronic mutation	SNV	1	-	-	-	-	-
c.-29+4416dup	-	p.(=)	p.(=)	p.(=)	intronic_01	Intronic mutation	DUP	1	-	-	-	-	-
c.-29+4346C>T	-	p.(=)	p.(=)	p.(=)	intronic_01	Intronic mutation	SNV	1	-	-	-	-	-
c.-29+3752G>T	-	p.(=)	p.(=)	p.(=)	intronic_01	Intronic mutation	SNV	1	-	-	-	-	-
c.-29+3667_-29+3670del	-	p.(=)	p.(=)	p.(=)	intronic_01	Intronic mutation	DEL	1	-	-	-	-	-
c.-29+3580G>T	-	p.(=)	p.(=)	p.(=)	intronic_01	Intronic mutation	SNV	1	-	-	-	-	-
c.-29+3571C>T	-	p.(=)	p.(=)	p.(=)	intronic_01	Intronic mutation	SNV	1	-	-	-	-	-
c.-29+3508C>T	-	p.(=)	p.(=)	p.(=)	intronic_01	Intronic mutation	SNV	1	-	-	-	-	-
c.-29+3337T>G	-	p.(=)	p.(=)	p.(=)	intronic_01	Intronic mutation	SNV	1	-	-	-	-	-
c.-29+3260C>T	-	p.(=)	p.(=)	p.(=)	intronic_01	Intronic mutation	SNV	1	-	-	-	-	-
c.-29+3235dup	-	p.(=)	p.(=)	p.(=)	intronic_01	Intronic mutation	DUP	1	-	-	-	-	-
c.-29+3153A>C	-	p.(=)	p.(=)	p.(=)	intronic_01	Intronic mutation	SNV	1	-	-	-	-	-
c.-29+3142G>A	-	p.(=)	p.(=)	p.(=)	intronic_01	Intronic mutation	SNV	1	-	-	-	-	-
c.-29+3091A>T	-	p.(=)	p.(=)	p.(=)	intronic_01	Intronic mutation	SNV	1	-	-	-	-	-
c.-29+2936G>T	-	p.(=)	p.(=)	p.(=)	intronic_01	Intronic mutation	SNV	1	-	-	-	-	-
c.-29+2812G>A	-	p.(=)	p.(=)	p.(=)	intronic_01	Intronic mutation	SNV	1	-	-	-	-	-
c.-29+2620T>A	-	p.(=)	p.(=)	p.(=)	intronic_01	Intronic mutation	SNV	1	-	-	-	-	-
c.-29+2423C>T	-	p.(=)	p.(=)	p.(=)	intronic_01	Intronic mutation	SNV	1	-	-	-	-	-
c.-29+2418A>T	-	p.(=)	p.(=)	p.(=)	intronic_01	Intronic mutation	SNV	1	-	-	-	-	-
c.-29+2373C>T	-	p.(=)	p.(=)	p.(=)	intronic_01	Intronic mutation	SNV	1	-	-	-	-	-
c.-29+2171_-29+2174del	-	p.(=)	p.(=)	p.(=)	intronic_01	Intronic mutation	DEL	1	-	-	-	-	-
c.-29+2159C>T	-	p.(=)	p.(=)	p.(=)	intronic_01	Intronic mutation	SNV	1	-	-	-	-	-
c.-29+2141T>C	-	p.(=)	p.(=)	p.(=)	intronic_01	Intronic mutation	SNV	1	-	-	-	-	-
c.-29+2032A>G	-	p.(=)	p.(=)	p.(=)	intronic_01	Intronic mutation	SNV	1	-	-	-	-	-
c.-29+1972T>G	-	p.(=)	p.(=)	p.(=)	intronic_01	Intronic mutation	SNV	1	-	-	-	-	-
c.-29+1928A>C	-	p.(=)	p.(=)	p.(=)	intronic_01	Intronic mutation	SNV	1	-	-	-	-	-
c.-29+1624C>A	-	p.(=)	p.(=)	p.(=)	intronic_01	Intronic mutation	SNV	1	-	-	-	-	-
c.-29+1148T>A	-	p.(=)	p.(=)	p.(=)	intronic_01	Intronic mutation	SNV	1	-	-	-	-	-
c.-29+1113A>G	-	p.(=)	p.(=)	p.(=)	intronic_01	Intronic mutation	SNV	1	-	-	-	-	-
c.-29+923T>C	-	p.(=)	p.(=)	p.(=)	intronic_01	Intronic mutation	SNV	1	-	-	-	-	-
c.-29+783G>T	-	p.(=)	p.(=)	p.(=)	intronic_01	Intronic mutation	SNV	1	-	-	-	-	-
c.-29+777G>A	-	p.(=)	p.(=)	p.(=)	intronic_01	Intronic mutation	SNV	1	-	-	-	-	-
c.-29+659G>A	-	p.(=)	p.(=)	p.(=)	intronic_01	Intronic mutation	SNV	1	-	-	-	-	-
c.-29+404T>C	-	p.(=)	p.(=)	p.(=)	intronic_01	Intronic mutation	SNV	1	-	-	-	-	-
c.-217A>G	-	p.(=)	p.(=)	p.(=)	5'Flank	5'Flank	SNV	1	-	-	-	-	-
c.-270A>C	-	p.(=)	p.(=)	p.(=)	5'Flank	5'Flank	SNV	1	-	-	-	-	-
c.-308C>T	-	p.(=)	p.(=)	p.(=)	5'Flank	5'Flank	SNV	1	-	-	-	-	-
c.-326G>A	-	p.(=)	p.(=)	p.(=)	5'Flank	5'Flank	SNV	1	-	-	-	-	-
c.-670C>T	-	p.(=)	p.(=)	p.(=)	5'Flank	5'Flank	SNV	1	-	-	-	-	-
c.-901T>C	-	p.(=)	p.(=)	p.(=)	5'Flank	5'Flank	SNV	1	-	-	-	-	-
c.-912C>A	-	p.(=)	p.(=)	p.(=)	5'Flank	5'Flank	SNV	1	-	-	-	-	-
c.-963T>C	-	p.(=)	p.(=)	p.(=)	5'Flank	5'Flank	SNV	1	-	-	-	-	-
c.-1459C>A	-	p.(=)	p.(=)	p.(=)	5'Flank	5'Flank	SNV	1	-	-	-	-	-
c.-1649C>T	-	p.(=)	p.(=)	p.(=)	5'Flank	5'Flank	SNV	1	-	-	-	-	-
c.-1877C>G	-	p.(=)	p.(=)	p.(=)	5'Flank	5'Flank	SNV	1	-	-	-	-	-
c.-2543T>C	-	p.(=)	p.(=)	p.(=)	5'Flank	5'Flank	SNV	1	-	-	-	-	-
c.-2644del	-	p.(=)	p.(=)	p.(=)	5'Flank	5'Flank	DEL	1	-	-	-	-	-
c.-2943C>T	-	p.(=)	p.(=)	p.(=)	5'Flank	5'Flank	SNV	1	-	-	-	-	-
c.-3892_-3890del	-	p.(=)	p.(=)	p.(=)	5'Flank	5'Flank	DEL	1	-	-	-	-	-
c.-3899_-3898insGGTT	-	p.(=)	p.(=)	p.(=)	5'Flank	5'Flank	INS	1	-	-	-	-	-
c.-3899del	-	p.(=)	p.(=)	p.(=)	5'Flank	5'Flank	DEL	1	-	-	-	-	-
c.-4260C>G	-	p.(=)	p.(=)	p.(=)	5'Flank	5'Flank	SNV	1	-	-	-	-	-
c.-4537C>T	-	p.(=)	p.(=)	p.(=)	5'Flank	5'Flank	SNV	1	-	-	-	-	-
c.-4570G>A	-	p.(=)	p.(=)	p.(=)	5'Flank	5'Flank	SNV	1	-	-	-	-	-
c.-5142C>T	-	p.(=)	p.(=)	p.(=)	5'Flank	5'Flank	SNV	1	-	-	-	-	-
c.567C>T	rs55764374	p.A189=	p.A189=	p.A189=	Synonymous	Exonic mutation	SNV	1	-	-	-	-	-
c.264C>A	rs876660951	p.A88=	p.A88=	p.A88=	Synonymous	Exonic mutation	SNV	1	-	-	-	-	-
c.97-52G>T	rs540683791	p.(=)	p.(=)	p.(=)	intronic_03	Intronic mutation	SNV	1	-	-	-	-	-
c.-28-681G>A	rs1272632907	p.(=)	p.(=)	p.(=)	intronic_01	Intronic mutation	SNV	1	-	-	-	-	-
c.-1550C>G	rs747435394	p.(=)	p.(=)	p.(=)	5'Flank	5'Flank	SNV	1	-	-	-	-	-
c.-1843T>G	rs1472309007	p.(=)	p.(=)	p.(=)	5'Flank	5'Flank	SNV	1	-	-	-	-	-
c.559+32C>T	rs748298015	p.(=)	p.(=)	p.(=)	intronic_05	Intronic mutation	SNV	1	-	-	-	-	-
c.-1583C>T	rs749106865	p.(=)	p.(=)	p.(=)	5'Flank	5'Flank	SNV	1	-	-	-	-	-
c.720T>C	rs764342812	p.S240=	p.S240=	p.S240=	Synonymous	Exonic mutation	SNV	1	-	-	-	-	-
c.-1724_-1723del	rs765624214	p.(=)	p.(=)	p.(=)	5'Flank	5'Flank	DEL	1	-	-	-	-	-
c.321C>T	rs770776262	p.Y107=	p.Y107=	p.Y107=	Synonymous	Exonic mutation	SNV	1	-	-	-	-	-
c.-11G>A	rs773666793	p.(=)	p.(=)	p.(=)	5'UTR	Exon 2; non coding	SNV	1	-	-	-	-	-
c.-1381G>A	rs776077808	p.(=)	p.(=)	p.(=)	5'Flank	5'Flank	SNV	1	-	-	-	-	-
c.919+29_919+30dup	rs758212514	p.(=)	p.(=)	p.(=)	intronic_08	Intronic mutation	DUP	1	-	-	-	-	-
c.-1661G>A	rs777588420	p.(=)	p.(=)	p.(=)	5'Flank	5'Flank	SNV	1	-	-	-	-	-
c.*26G>A	-	p.(=)	p.(=)	p.(=)	3'UTR	Exon 11; non coding	SNV	1	-	-	-	-	-
c.*40C>T	-	p.(=)	p.(=)	p.(=)	3'UTR	Exon 11; non coding	SNV	1	-	-	-	-	-
c.*159G>A	-	p.(=)	p.(=)	p.(=)	3'UTR	Exon 11; non coding	SNV	1	-	-	-	-	-
c.*172G>A	-	p.(=)	p.(=)	p.(=)	3'UTR	Exon 11; non coding	SNV	1	-	-	-	-	-
c.*183G>T	-	p.(=)	p.(=)	p.(=)	3'UTR	Exon 11; non coding	SNV	1	-	-	-	-	-
c.*229G>T	-	p.(=)	p.(=)	p.(=)	3'UTR	Exon 11; non coding	SNV	1	-	-	-	-	-
c.*270C>T	-	p.(=)	p.(=)	p.(=)	3'UTR	Exon 11; non coding	SNV	1	-	-	-	-	-
c.*363T>C	-	p.(=)	p.(=)	p.(=)	3'UTR	Exon 11; non coding	SNV	1	-	-	-	-	-
c.*379G>A	-	p.(=)	p.(=)	p.(=)	3'UTR	Exon 11; non coding	SNV	1	-	-	-	-	-
c.*516G>A	-	p.(=)	p.(=)	p.(=)	3'UTR	Exon 11; non coding	SNV	1	-	-	-	-	-
c.*538T>C	-	p.(=)	p.(=)	p.(=)	3'UTR	Exon 11; non coding	SNV	1	-	-	-	-	-
c.*541G>T	-	p.(=)	p.(=)	p.(=)	3'UTR	Exon 11; non coding	SNV	1	-	-	-	-	-
c.*555del	-	p.(=)	p.(=)	p.(=)	3'UTR	Exon 11; non coding	DEL	1	-	-	-	-	-
c.*561G>C	-	p.(=)	p.(=)	p.(=)	3'UTR	Exon 11; non coding	SNV	1	-	-	-	-	-
c.*584T>A	-	p.(=)	p.(=)	p.(=)	3'UTR	Exon 11; non coding	SNV	1	-	-	-	-	-
c.*688A>C	-	p.(=)	p.(=)	p.(=)	3'UTR	Exon 11; non coding	SNV	1	-	-	-	-	-
c.*778dup	-	p.(=)	p.(=)	p.(=)	3'UTR	Exon 11; non coding	DUP	1	-	-	-	-	-
c.*858C>T	-	p.(=)	p.(=)	p.(=)	3'UTR	Exon 11; non coding	SNV	1	-	-	-	-	-
c.*917A>G	-	p.(=)	p.(=)	p.(=)	3'UTR	Exon 11; non coding	SNV	1	-	-	-	-	-
c.*999C>A	-	p.(=)	p.(=)	p.(=)	3'UTR	Exon 11; non coding	SNV	1	-	-	-	-	-
c.*999C>T	-	p.(=)	p.(=)	p.(=)	3'UTR	Exon 11; non coding	SNV	1	-	-	-	-	-
c.*1006C>T	-	p.(=)	p.(=)	p.(=)	3'UTR	Exon 11; non coding	SNV	1	-	-	-	-	-
c.*1207G>A	-	p.(=)	p.(=)	p.(=)	3'UTR	Exon 11; non coding	SNV	1	-	-	-	-	-
c.-114A>T	-	p.(=)	p.(=)	p.(=)	5'UTR	Exon 1; non coding	SNV	1	-	-	-	-	-
c.-115G>T	-	p.(=)	p.(=)	p.(=)	5'UTR	Exon 1; non coding	SNV	1	-	-	-	-	-
c.-164_-163del	-	p.(=)	p.(=)	p.(=)	5'UTR	Exon 1; non coding	DEL	1	-	-	-	-	-
c.-179C>T	-	p.(=)	p.(=)	p.(=)	5'UTR	Exon 1; non coding	SNV	1	-	-	-	-	-
c.-184C>T	-	p.(=)	p.(=)	p.(=)	5'UTR	Exon 1; non coding	SNV	1	-	-	-	-	-
c.12G>A	-	p.P4=	p.P4=	p.P4=	Synonymous	Exonic mutation	SNV	1	-	-	-	-	-
c.993+250A>G	-	p.(=)	p.(=)	p.(=)	intronic_09	Intronic mutation	SNV	1	-	-	-	-	-
c.783-7T>C	-	p.(=)	p.(=)	p.(=)	intronic_07	Intronic mutation	SNV	1	-	-	-	-	-
c.*9781C>T	rs565802303	p.(=)	p.(=)	p.(=)	3'Flank	3'Flank	SNV	1	-	-	-	-	-
c.*9756C>T	rs150761018	p.(=)	p.(=)	p.(=)	3'Flank	3'Flank	SNV	1	-	-	-	-	-
c.*9739G>A	rs1450555310	p.(=)	p.(=)	p.(=)	3'Flank	3'Flank	SNV	1	-	-	-	-	-
c.*9737G>A	rs1041932353	p.(=)	p.(=)	p.(=)	3'Flank	3'Flank	SNV	1	-	-	-	-	-
c.*9720G>A	rs924892753	p.(=)	p.(=)	p.(=)	3'Flank	3'Flank	SNV	1	-	-	-	-	-
c.*9715A>C	rs1215705934	p.(=)	p.(=)	p.(=)	3'Flank	3'Flank	SNV	1	-	-	-	-	-
c.*9689G>A	rs752323955	p.(=)	p.(=)	p.(=)	3'Flank	3'Flank	SNV	1	-	-	-	-	-
c.*9684T>C	rs987853712	p.(=)	p.(=)	p.(=)	3'Flank	3'Flank	SNV	1	-	-	-	-	-
c.*9648C>T	rs775205542	p.(=)	p.(=)	p.(=)	3'Flank	3'Flank	SNV	1	-	-	-	-	-
c.*9634A>G	rs951295947	p.(=)	p.(=)	p.(=)	3'Flank	3'Flank	SNV	1	-	-	-	-	-
c.*9554G>A	rs1479793337	p.(=)	p.(=)	p.(=)	3'Flank	3'Flank	SNV	1	-	-	-	-	-
c.*9507G>A	rs1398639748	p.(=)	p.(=)	p.(=)	3'Flank	3'Flank	SNV	1	-	-	-	-	-
c.*9499G>A	rs1432091176	p.(=)	p.(=)	p.(=)	3'Flank	3'Flank	SNV	1	-	-	-	-	-
c.*9456A>T	rs1284025293	p.(=)	p.(=)	p.(=)	3'Flank	3'Flank	SNV	1	-	-	-	-	-
c.*9443G>A	rs1222322139	p.(=)	p.(=)	p.(=)	3'Flank	3'Flank	SNV	1	-	-	-	-	-
c.*9433A>G	rs1283291214	p.(=)	p.(=)	p.(=)	3'Flank	3'Flank	SNV	1	-	-	-	-	-
c.*9416A>G	rs937493427	p.(=)	p.(=)	p.(=)	3'Flank	3'Flank	SNV	1	-	-	-	-	-
c.*9412A>C	rs1266608474	p.(=)	p.(=)	p.(=)	3'Flank	3'Flank	SNV	1	-	-	-	-	-
c.*9400del	rs1490176296	p.(=)	p.(=)	p.(=)	3'Flank	3'Flank	DEL	1	-	-	-	-	-
c.*9399C>T	rs1199478090	p.(=)	p.(=)	p.(=)	3'Flank	3'Flank	SNV	1	-	-	-	-	-
c.*9378G>A	rs995147799	p.(=)	p.(=)	p.(=)	3'Flank	3'Flank	SNV	1	-	-	-	-	-
c.*9363G>A	rs188718419	p.(=)	p.(=)	p.(=)	3'Flank	3'Flank	SNV	1	-	-	-	-	-
c.*9353T>G	rs887097663	p.(=)	p.(=)	p.(=)	3'Flank	3'Flank	SNV	1	-	-	-	-	-
c.*9350G>A	rs1364198520	p.(=)	p.(=)	p.(=)	3'Flank	3'Flank	SNV	1	-	-	-	-	-
c.*9345G>A	rs1303805063	p.(=)	p.(=)	p.(=)	3'Flank	3'Flank	SNV	1	-	-	-	-	-
c.*9344C>T	rs1332978149	p.(=)	p.(=)	p.(=)	3'Flank	3'Flank	SNV	1	-	-	-	-	-
c.*9332C>T	rs564946380	p.(=)	p.(=)	p.(=)	3'Flank	3'Flank	SNV	1	-	-	-	-	-
c.*9315C>G	rs1374335215	p.(=)	p.(=)	p.(=)	3'Flank	3'Flank	SNV	1	-	-	-	-	-
c.*9298G>A	rs1289355835	p.(=)	p.(=)	p.(=)	3'Flank	3'Flank	SNV	1	-	-	-	-	-
c.*9248C>T	rs954750863	p.(=)	p.(=)	p.(=)	3'Flank	3'Flank	SNV	1	-	-	-	-	-
c.*9235T>C	rs532249950	p.(=)	p.(=)	p.(=)	3'Flank	3'Flank	SNV	1	-	-	-	-	-
c.*9220C>T	rs910825568	p.(=)	p.(=)	p.(=)	3'Flank	3'Flank	SNV	1	-	-	-	-	-
c.*9188C>G	rs919646816	p.(=)	p.(=)	p.(=)	3'Flank	3'Flank	SNV	1	-	-	-	-	-
c.*9115G>A	rs536155453	p.(=)	p.(=)	p.(=)	3'Flank	3'Flank	SNV	1	-	-	-	-	-
c.*9108_*9111del	rs532900930	p.(=)	p.(=)	p.(=)	3'Flank	3'Flank	DEL	1	-	-	-	-	-
c.*9101T>G	rs751147686	p.(=)	p.(=)	p.(=)	3'Flank	3'Flank	SNV	1	-	-	-	-	-
c.*9099dup	rs2908806	p.(=)	p.(=)	p.(=)	3'Flank	3'Flank	DUP	1	-	-	-	-	-
c.*9065G>A	rs12952531	p.(=)	p.(=)	p.(=)	3'Flank	3'Flank	SNV	1	-	-	-	-	-
c.*9023G>T	rs1194689109	p.(=)	p.(=)	p.(=)	3'Flank	3'Flank	SNV	1	-	-	-	-	-
c.*9011del	rs1273156020	p.(=)	p.(=)	p.(=)	3'Flank	3'Flank	DEL	1	-	-	-	-	-
c.*9000G>C	rs1458794139	p.(=)	p.(=)	p.(=)	3'Flank	3'Flank	SNV	1	-	-	-	-	-
c.*8983C>G	rs1017832880	p.(=)	p.(=)	p.(=)	3'Flank	3'Flank	SNV	1	-	-	-	-	-
c.*8972A>G	rs932587090	p.(=)	p.(=)	p.(=)	3'Flank	3'Flank	SNV	1	-	-	-	-	-
c.*8971G>A	rs370645158	p.(=)	p.(=)	p.(=)	3'Flank	3'Flank	SNV	1	-	-	-	-	-
c.*8963del	rs1444561174	p.(=)	p.(=)	p.(=)	3'Flank	3'Flank	DEL	1	-	-	-	-	-
c.*8956dup	rs1370665142	p.(=)	p.(=)	p.(=)	3'Flank	3'Flank	DUP	1	-	-	-	-	-
c.*8924G>A	rs903625930	p.(=)	p.(=)	p.(=)	3'Flank	3'Flank	SNV	1	-	-	-	-	-
c.*8905C>G	rs1467362154	p.(=)	p.(=)	p.(=)	3'Flank	3'Flank	SNV	1	-	-	-	-	-
c.*8904C>A	rs1334894458	p.(=)	p.(=)	p.(=)	3'Flank	3'Flank	SNV	1	-	-	-	-	-
c.*8902C>A	rs558542304	p.(=)	p.(=)	p.(=)	3'Flank	3'Flank	SNV	1	-	-	-	-	-
c.*8900G>C	rs1000466122	p.(=)	p.(=)	p.(=)	3'Flank	3'Flank	SNV	1	-	-	-	-	-
c.*8884T>C	rs189064963	p.(=)	p.(=)	p.(=)	3'Flank	3'Flank	SNV	1	-	-	-	-	-
c.*8876C>T	rs1270269490	p.(=)	p.(=)	p.(=)	3'Flank	3'Flank	SNV	1	-	-	-	-	-
c.*8853del	rs1221169562	p.(=)	p.(=)	p.(=)	3'Flank	3'Flank	DEL	1	-	-	-	-	-
c.*8840_*8847del	rs1262050927	p.(=)	p.(=)	p.(=)	3'Flank	3'Flank	DEL	1	-	-	-	-	-
c.*8845G>A	rs1461517672	p.(=)	p.(=)	p.(=)	3'Flank	3'Flank	SNV	1	-	-	-	-	-
c.*8822C>T	rs982975459	p.(=)	p.(=)	p.(=)	3'Flank	3'Flank	SNV	1	-	-	-	-	-
c.*8802A>C	rs1174407249	p.(=)	p.(=)	p.(=)	3'Flank	3'Flank	SNV	1	-	-	-	-	-
c.*8781T>A	rs1342299521	p.(=)	p.(=)	p.(=)	3'Flank	3'Flank	SNV	1	-	-	-	-	-
c.*8767_*8779del	rs1402512515	p.(=)	p.(=)	p.(=)	3'Flank	3'Flank	DEL	1	-	-	-	-	-
c.*8760_*8763del	rs1372582466	p.(=)	p.(=)	p.(=)	3'Flank	3'Flank	DEL	1	-	-	-	-	-
c.*8670A>G	rs1057217771	p.(=)	p.(=)	p.(=)	3'Flank	3'Flank	SNV	1	-	-	-	-	-
c.*8670A>T	rs1057217771	p.(=)	p.(=)	p.(=)	3'Flank	3'Flank	SNV	1	-	-	-	-	-
c.*8667A>C	rs1388018803	p.(=)	p.(=)	p.(=)	3'Flank	3'Flank	SNV	1	-	-	-	-	-
c.*8633G>A	rs532087889	p.(=)	p.(=)	p.(=)	3'Flank	3'Flank	SNV	1	-	-	-	-	-
c.*8616G>A	rs948650634	p.(=)	p.(=)	p.(=)	3'Flank	3'Flank	SNV	1	-	-	-	-	-
c.*8579A>G	rs1055318790	p.(=)	p.(=)	p.(=)	3'Flank	3'Flank	SNV	1	-	-	-	-	-
c.*8571del	rs1194689131	p.(=)	p.(=)	p.(=)	3'Flank	3'Flank	DEL	1	-	-	-	-	-
c.*8568C>T	rs1220987356	p.(=)	p.(=)	p.(=)	3'Flank	3'Flank	SNV	1	-	-	-	-	-
c.*8563dup	rs1328291806	p.(=)	p.(=)	p.(=)	3'Flank	3'Flank	DUP	1	-	-	-	-	-
c.*8560_*8563del	rs1328291806	p.(=)	p.(=)	p.(=)	3'Flank	3'Flank	DEL	1	-	-	-	-	-
c.*8561_*8563del	rs1328291806	p.(=)	p.(=)	p.(=)	3'Flank	3'Flank	DEL	1	-	-	-	-	-
c.*8535A>G	rs1418746943	p.(=)	p.(=)	p.(=)	3'Flank	3'Flank	SNV	1	-	-	-	-	-
c.*8534G>C	rs1179003198	p.(=)	p.(=)	p.(=)	3'Flank	3'Flank	SNV	1	-	-	-	-	-
c.*8534G>A	rs1179003198	p.(=)	p.(=)	p.(=)	3'Flank	3'Flank	SNV	1	-	-	-	-	-
c.*8520A>G	rs1381988519	p.(=)	p.(=)	p.(=)	3'Flank	3'Flank	SNV	1	-	-	-	-	-
c.*8494G>A	rs1162783554	p.(=)	p.(=)	p.(=)	3'Flank	3'Flank	SNV	1	-	-	-	-	-
c.*8475G>C	rs569578057	p.(=)	p.(=)	p.(=)	3'Flank	3'Flank	SNV	1	-	-	-	-	-
c.*8432C>T	rs890559190	p.(=)	p.(=)	p.(=)	3'Flank	3'Flank	SNV	1	-	-	-	-	-
[truncated: 4,002 more rows]

## Sheet: table S2b
		Supplementary Table S2b
		TP53 variant locations and types.
					gnomAD	EVS	STSI	Australia	Brazil	China	England	Flossies	Japan	Korea	Netherlands	Spain	Sweden	Taiwan
			5'Flank	All variants	580	0	174	0	22	21	74	0	84	42	35	27	58	98
			5'UTR		17	1	5	5	3	0	0	12	4	3	1	0	1	1
			Intronic		1620	44	614	587	78	89	242	6	354	174	112	38	205	390
			Coding		322	40	22	23	16	7	12	49	21	20	5	15	9	17
			3'UTR		89	2	20	25	13	6	13	51	22	15	6	0	16	25
			3'Flank		803	0	466	288	3	44	136	0	188	90	76	8	175	213
				Coding variants only	gnomAD	EVS	STSI	Australia	Brazil	China	England	Flossies	Japan	Korea	Netherlands	Spain	Sweden	Taiwan
			Missense		209	23	15	13	9	3	6	28	16	14	2	7	5	11
			Synonymous		104	17	6	8	6	4	6	21	5	6	3	7	4	6
			Nonsense		4	0	0	0	0	0	0	0	0	0	0	0	0	0
			Frameshift		3	0	0	0	0	0	0	0	0	0	0	0	0	0
			Stop Loss		2	0	1	2	1	0	0	0	0	0	0	1	0	0

## Sheet: Table S2c
cDNA_variant	RSID	Protein_P1_TP53_alpha_NP_000537.3	Protein_P3_TP53_beta_NP_001119586.1	Protein_P4_TP53_gamma_NP_001119585.1	Variant_Classification	Gene_Annotation	Variant_Type	Population_Occurence	Set 27	Set 21	Ethnicity	Germline	CSD
c.215C>G	rs1042522	p.P72R	p.P72R	p.P72R	Missense	Exonic mutation	SNV	14	p.P72R	p.P72R	-	-	-
c.704A>G	rs144340710	p.N235S	p.N235S	p.N235S	Missense	Exonic mutation	SNV	7	p.N235S	p.N235S	-	p.N235S	-
c.139C>T	rs1800371	p.P47S	p.P47S	p.P47S	Missense	Exonic mutation	SNV	7	p.P47S	p.P47S	African	-	-
c.1079G>C	rs35993958	p.G360A	p.(=)	p.(=)	Missense	Exonic mutation	SNV	6	p.G360A	p.G360A	-	-	-
c.91G>A	rs201753350	p.V31I	p.V31I	p.V31I	Missense	Exonic mutation	SNV	5	p.V31I	p.V31I	Asian	p.V31I	-
c.869G>A	rs55819519	p.R290H	p.R290H	p.R290H	Missense	Exonic mutation	SNV	5	p.R290H	p.R290H	-	p.R290H	-
c.743G>A	rs11540652	p.R248Q	p.R248Q	p.R248Q	Missense	Exonic mutation	SNV	4	p.R248Q	-	-	-	p.R248Q
c.329G>A	rs11540654	p.R110H	p.R110H	p.R110H	Missense	Exonic mutation	SNV	4	p.R110H	p.R110H	-	-	-
c.173C>G	rs144386518	p.P58R	p.P58R	p.P58R	Missense	Exonic mutation	SNV	4	p.P58R	p.P58R	-	-	-
c.31G>C	rs201382018	p.E11Q	p.E11Q	p.E11Q	Missense	Exonic mutation	SNV	4	p.E11Q	p.E11Q	Asian	p.E11Q	-
c.1073A>T	rs773553186	p.E358V	p.(=)	p.(=)	Missense	Exonic mutation	SNV	4	p.E358V	p.E358V	Asian	-	-
c.665C>T	rs146340390	p.P222L	p.P222L	p.P222L	Missense	Exonic mutation	SNV	4	p.P222L	p.P222L	-	p.P222L	-
c.935C>G	rs145151284	p.T312S	p.T312S	p.T312S	Missense	Exonic mutation	SNV	4	p.T312S	p.T312S	-	-	-
c.760A>G	rs746601313	p.I254V	p.I254V	p.I254V	Missense	Exonic mutation	SNV	3	p.I254V	p.I254V	-	-	-
c.848G>A	rs371409680	p.R283H	p.R283H	p.R283H	Missense	Exonic mutation	SNV	3	p.R283H	-	-	-	p.R283H
c.466C>T	rs563378859	p.R156C	p.R156C	p.R156C	Missense	Exonic mutation	SNV	3	p.R156C	p.R156C	-	-	-
c.847C>T	rs149633775	p.R283C	p.R283C	p.R283C	Missense	Exonic mutation	SNV	3	p.R283C	p.R283C	-	p.R283C	-
c.467G>A	rs371524413	p.R156H	p.R156H	p.R156H	Missense	Exonic mutation	SNV	3	p.R156H	-	-	-	p.R156H
c.554G>A	rs150607408	p.S185N	p.S185N	p.S185N	Missense	Exonic mutation	SNV	3	p.S185N	p.S185N	-	-	-
c.319T>C	rs368771578	p.Y107H	p.Y107H	p.Y107H	Missense	Exonic mutation	SNV	3	p.Y107H	p.Y107H	-	-	-
c.558T>A	rs375275361	p.D186E	p.D186E	p.D186E	Missense	Exonic mutation	SNV	3	p.D186E	-	-	-	-
c.1015G>A	rs17882252	p.E339K	p.(=)	p.(=)	Missense	Exonic mutation	SNV	3	p.E339K	p.E339K	-	-	-
c.566C>T	rs121912665	p.A189V	p.A189V	p.A189V	Missense	Exonic mutation	SNV	3	p.A189V	p.A189V	Asian	-	-
c.1136G>A	rs863224682	p.R379H	p.(=)	p.(=)	Missense	Exonic mutation	SNV	2	-	-	-	-	-
c.1061A>G	rs752142489	p.Q354R	p.(=)	p.(=)	Missense	Exonic mutation	SNV	2	-	-	-	-	-
c.605G>A	-	p.R202H	p.R202H	p.R202H	Missense	Exonic mutation	SNV	2	-	-	-	-	-
c.188C>G	rs372201428	p.A63G	p.A63G	p.A63G	Missense	Exonic mutation	SNV	2	-	-	-	-	-
c.523C>T	rs138729528	p.R175C	p.R175C	p.R175C	Missense	Exonic mutation	SNV	2	-	-	-	-	p.R175C
c.638G>A	rs587778720	p.R213Q	p.R213Q	p.R213Q	Missense	Exonic mutation	SNV	2	-	-	-	-	p.R213Q
c.79C>T	rs922736614	p.P27S	p.P27S	p.P27S	Missense	Exonic mutation	SNV	2	-	-	-	-	-
c.139C>A	rs1800371	p.P47T	p.P47T	p.P47T	Missense	Exonic mutation	SNV	2	-	-	-	-	-
c.248C>T	rs201717599	p.A83V	p.A83V	p.A83V	Missense	Exonic mutation	SNV	2	-	-	-	-	-
c.949C>A	rs764735889	p.Q317K	p.Q317K	p.Q317K	Missense	Exonic mutation	SNV	2	-	-	-	-	-
c.4G>A	rs769884991	p.E2K	p.E2K	p.E2K	Missense	Exonic mutation	SNV	2	-	-	-	-	-
c.460G>A	rs137852789	p.G154S	p.G154S	p.G154S	Missense	Exonic mutation	SNV	2	-	-	-	-	-
c.542G>A	rs397514495	p.R181H	p.R181H	p.R181H	Missense	Exonic mutation	SNV	2	-	-	-	-	p.R181H
c.877G>T	rs587780076	p.G293W	p.G293W	p.G293W	Missense	Exonic mutation	SNV	2	-	-	-	-	-
c.1120G>C	rs587781858	p.G374R	p.(=)	p.(=)	Missense	Exonic mutation	SNV	2	-	-	-	-	-
c.1129A>C	rs774269719	p.T377P	p.(=)	p.(=)	Missense	Exonic mutation	SNV	2	-	-	-	-	-
c.1096T>G	rs17881470	p.S366A	p.(=)	p.(=)	Missense	Exonic mutation	SNV	2	-	-	-	-	-
c.1025G>A	rs375338359	p.R342Q	p.(=)	p.(=)	Missense	Exonic mutation	SNV	2	-	-	-	-	-
c.998G>A	rs573154688	p.R333H	p.(=)	p.(=)	Missense	Exonic mutation	SNV	2	-	-	-	-	-
c.917G>A	rs1048095040	p.R306Q	p.R306Q	p.R306Q	Missense	Exonic mutation	SNV	2	-	-	-	-	-
c.884C>T	rs751713111	p.P295L	p.P295L	p.P295L	Missense	Exonic mutation	SNV	2	-	-	-	-	-
c.845G>A	rs730882008	p.R282Q	p.R282Q	p.R282Q	Missense	Exonic mutation	SNV	2	-	-	-	-	p.R282Q
c.844C>T	rs28934574	p.R282W	p.R282W	p.R282W	Missense	Exonic mutation	SNV	2	-	-	-	-	p.R282W
c.814G>A	rs121912657	p.V272M	p.V272M	p.V272M	Missense	Exonic mutation	SNV	2	-	-	-	-	p.V272M
c.722C>T	rs28934573	p.S241F	p.S241F	p.S241F	Missense	Exonic mutation	SNV	2	-	-	-	-	p.S241F
c.713G>A	rs730882005	p.C238Y	p.C238Y	p.C238Y	Missense	Exonic mutation	SNV	2	-	-	-	-	p.C238Y
c.673G>C	rs746504075	p.V225L	p.V225L	p.V225L	Missense	Exonic mutation	SNV	2	-	-	-	-	-
c.668C>A	rs138983188	p.P223H	p.P223H	p.P223H	Missense	Exonic mutation	SNV	2	-	-	-	-	-
c.642T>G	rs587781386	p.H214Q	p.H214Q	p.H214Q	Missense	Exonic mutation	SNV	2	-	-	-	-	-
c.473G>A	rs587782144	p.R158H	p.R158H	p.R158H	Missense	Exonic mutation	SNV	2	-	-	-	-	p.R158H
c.374C>T	rs786201057	p.T125M	p.T125M	p.T125M	Missense	Exonic mutation	SNV	2	-	-	-	-	p.T125M
c.214C>G	rs587782769	p.P72A	p.P72A	p.P72A	Missense	Exonic mutation	SNV	2	-	-	-	-	-
c.145G>C	rs587780728	p.D49H	p.D49H	p.D49H	Missense	Exonic mutation	SNV	2	p.D49H	p.D49H	Asian	p.D49H	-
c.129G>C	rs754332870	p.L43F	p.L43F	p.L43F	Missense	Exonic mutation	SNV	2	-	-	-	-	-
c.514G>A	-	p.V172I	p.V172I	p.V172I	Missense	Exonic mutation	SNV	2	-	-	-	-	-
c.1093C>T	-	p.H365Y	p.(=)	p.(=)	Missense	Exonic mutation	SNV	1	-	-	-	-	-
c.799C>T	-	p.R267W	p.R267W	p.R267W	Missense	Exonic mutation	SNV	1	-	-	-	-	p.R267W
c.659A>C	-	p.Y220S	p.Y220S	p.Y220S	Missense	Exonic mutation	SNV	1	-	-	-	-	p.Y22S
c.535C>G	-	p.H179D	p.H179D	p.H179D	Missense	Exonic mutation	SNV	1	-	-	-	-	p.H179D
c.144C>A	-	p.T329Pfs*22p.D48E	p.D48E	p.D48E	Missense	Exonic mutation	SNV	1	-	-	-	-	-
c.899C>T	-	p.P300L	p.P300L	p.P300L	Missense	Exonic mutation	SNV	1	-	-	-	-	-
c.584T>C	-	p.I195T	p.I195T	p.I195T	Missense	Exonic mutation	SNV	1	-	-	-	-	p.I195T
c.490A>G	-	p.K164E	p.K164E	p.K164E	Missense	Exonic mutation	SNV	1	-	-	-	-	p.K164E
c.206C>T	-	p.A69V	p.A69V	p.A69V	Missense	Exonic mutation	SNV	1	-	-	-	-	-
c.882G>C	rs1305324490	p.E294D	p.E294D	p.E294D	Missense	Exonic mutation	SNV	1	-	-	-	-	-
c.469G>A	rs121912654	p.V157I	p.V157I	p.V157I	Missense	Exonic mutation	SNV	1	-	-	-	-	-
c.1079G>T	rs35993958	p.G360V	p.(=)	p.(=)	Missense	Exonic mutation	SNV	1	-	-	-	-	-
c.328C>T	rs587781371	p.R110C	p.R110C	p.R110C	Missense	Exonic mutation	SNV	1	-	-	-	-	p.R11C
c.221C>T	rs587781832	p.A74V	p.A74V	p.A74V	Missense	Exonic mutation	SNV	1	-	-	-	-	-
c.859G>A	rs587782006	p.E287K	p.E287K	p.E287K	Missense	Exonic mutation	SNV	1	-	-	-	-	-
c.217G>A	rs587782423	p.V73M	p.V73M	p.V73M	Missense	Exonic mutation	SNV	1	-	-	-	-	-
c.509C>T	rs779000871	p.T170M	p.T170M	p.T170M	Missense	Exonic mutation	SNV	1	-	-	-	-	-
c.344A>G	-	p.H115R	p.H115R	p.H115R	Missense	Exonic mutation	SNV	1	-	-	-	-	-
c.446C>T	-	p.S149F	p.S149F	p.S149F	Missense	Exonic mutation	SNV	1	-	-	-	-	-
c.385G>A	-	p.A129T	p.A129T	p.A129T	Missense	Exonic mutation	SNV	1	-	-	-	-	-
c.45T>G	-	p.S15R	p.S15R	p.S15R	Missense	Exonic mutation	SNV	1	-	-	-	-	-
c.1177G>T	rs1192921623	p.D393Y	p.(=)	p.(=)	Missense	Exonic mutation	SNV	1	-	-	-	-	-
c.1165G>A	rs587783064	p.G389R	p.(=)	p.(=)	Missense	Exonic mutation	SNV	1	-	-	-	-	-
c.1163A>C	rs587781736	p.E388A	p.(=)	p.(=)	Missense	Exonic mutation	SNV	1	-	-	-	-	-
c.1160C>G	rs927888647	p.T387R	p.(=)	p.(=)	Missense	Exonic mutation	SNV	1	-	-	-	-	-
c.1151T>C	rs1060501196	p.M384T	p.(=)	p.(=)	Missense	Exonic mutation	SNV	1	-	-	-	-	-
c.1135C>A	rs749061599	p.R379S	p.(=)	p.(=)	Missense	Exonic mutation	SNV	1	-	-	-	-	-
c.1135C>T	rs749061599	p.R379C	p.(=)	p.(=)	Missense	Exonic mutation	SNV	1	-	-	-	-	-
c.1129A>T	rs774269719	p.T377S	p.(=)	p.(=)	Missense	Exonic mutation	SNV	1	-	-	-	-	-
c.1120G>T	rs587781858	p.G374C	p.(=)	p.(=)	Missense	Exonic mutation	SNV	1	-	-	-	-	-
c.1104C>A	rs1289241865	p.H368Q	p.(=)	p.(=)	Missense	Exonic mutation	SNV	1	-	-	-	-	-
c.1100G>A	rs749150541	p.S367N	p.(=)	p.(=)	Missense	Exonic mutation	SNV	1	-	-	-	-	-
c.1087A>G	rs745751553	p.R363G	p.(=)	p.(=)	Missense	Exonic mutation	SNV	1	-	-	-	-	-
c.1085G>A	rs768803947	p.S362N	p.(=)	p.(=)	Missense	Exonic mutation	SNV	1	-	-	-	-	-
c.1085G>T	rs768803947	p.S362I	p.(=)	p.(=)	Missense	Exonic mutation	SNV	1	-	-	-	-	-
c.1084A>T	rs1287887419	p.S362C	p.(=)	p.(=)	Missense	Exonic mutation	SNV	1	-	-	-	-	-
c.1079G>A	rs35993958	p.G360E	p.(=)	p.(=)	Missense	Exonic mutation	SNV	1	-	-	-	-	-
c.1078G>A	rs786203298	p.G360R	p.(=)	p.(=)	Missense	Exonic mutation	SNV	1	-	-	-	-	-
c.1070A>G	rs763426446	p.K357R	p.(=)	p.(=)	Missense	Exonic mutation	SNV	1	-	-	-	-	-
c.1063G>A	rs1157427821	p.A355T	p.(=)	p.(=)	Missense	Exonic mutation	SNV	1	-	-	-	-	-
c.1060C>A	rs755394212	p.Q354K	p.(=)	p.(=)	Missense	Exonic mutation	SNV	1	-	-	-	-	-
c.1048C>G	rs768046010	p.L350V	p.(=)	p.(=)	Missense	Exonic mutation	SNV	1	-	-	-	-	-
c.1016A>T	rs1237829645	p.E339V	p.(=)	p.(=)	Missense	Exonic mutation	SNV	1	-	-	-	-	-
c.1015G>C	rs17882252	p.E339Q	p.(=)	p.(=)	Missense	Exonic mutation	SNV	1	-	-	-	-	-
c.1014C>G	rs150293825	p.F338L	p.(=)	p.(=)	Missense	Exonic mutation	SNV	1	-	-	-	-	-
c.1010G>A	rs121912664	p.R337H	p.(=)	p.(=)	Missense	Exonic mutation	SNV	1	p.R337H	-	-	p.R337H	-
c.1004G>A	rs771939956	p.R335H	p.(=)	p.(=)	Missense	Exonic mutation	SNV	1	-	-	-	-	-
c.1001G>A	rs1286563734	p.G334E	p.(=)	p.(=)	Missense	Exonic mutation	SNV	1	-	-	-	-	-
c.1000G>C	rs730882028	p.G334R	p.(=)	p.(=)	Missense	Exonic mutation	SNV	1	-	-	-	-	-
c.997C>T	rs769934890	p.R333C	p.(=)	p.(=)	Missense	Exonic mutation	SNV	1	-	-	-	-	-
c.997C>G	rs769934890	p.R333G	p.(=)	p.(=)	Missense	Exonic mutation	SNV	1	-	-	-	-	-
c.986C>T	rs969930693	p.T329I	p.T329I	p.T329I	Missense	Exonic mutation	SNV	1	-	-	-	-	-
c.978A>C	rs1000256867	p.E326D	p.E326D	p.E326D	Missense	Exonic mutation	SNV	1	-	-	-	-	-
c.974G>T	rs121912659	p.G325V	p.G325V	p.G325V	Missense	Exonic mutation	SNV	1	-	-	-	-	-
c.971A>G	rs1177881399	p.D324G	p.D324G	p.D324G	Missense	Exonic mutation	SNV	1	-	-	-	-	-
c.970G>A	rs1064794810	p.D324N	p.D324N	p.D324N	Missense	Exonic mutation	SNV	1	-	-	-	-	-
c.970G>C	rs1064794810	p.D324H	p.D324H	p.D324H	Missense	Exonic mutation	SNV	1	-	-	-	-	-
c.967C>G	rs1432281680	p.L323V	p.L323V	p.L323V	Missense	Exonic mutation	SNV	1	-	-	-	-	-
c.950A>G	rs1159579789	p.Q317R	p.Q317R	p.Q317R	Missense	Exonic mutation	SNV	1	-	-	-	-	-
c.946C>A	rs772773208	p.P316T	p.P316T	p.P316T	Missense	Exonic mutation	SNV	1	-	-	-	-	-
c.943T>A	rs762620193	p.S315T	p.S315T	p.S315T	Missense	Exonic mutation	SNV	1	-	-	-	-	-
c.941C>T	rs751440465	p.S314F	p.S314F	p.S314F	Missense	Exonic mutation	SNV	1	-	-	-	-	-
c.930C>G	rs876660829	p.N310K	p.N310K	p.N310K	Missense	Exonic mutation	SNV	1	-	-	-	-	-
c.910A>G	rs587782654	p.T304A	p.T304A	p.T304A	Missense	Exonic mutation	SNV	1	-	-	-	-	-
c.892G>C	rs201744589	p.E298Q	p.E298Q	p.E298Q	Missense	Exonic mutation	SNV	1	-	-	-	-	-
c.892G>A	rs201744589	p.E298K	p.E298K	p.E298K	Missense	Exonic mutation	SNV	1	-	-	-	-	-
c.883C>T	rs1131691006	p.P295S	p.P295S	p.P295S	Missense	Exonic mutation	SNV	1	-	-	-	-	-
c.877G>A	rs587780076	p.G293R	p.G293R	p.G293R	Missense	Exonic mutation	SNV	1	-	-	-	-	-
c.875A>G	rs121912663	p.K292R	p.K292R	p.K292R	Missense	Exonic mutation	SNV	1	-	-	-	-	-
c.872A>G	rs781490101	p.K291R	p.K291R	p.K291R	Missense	Exonic mutation	SNV	1	-	-	-	-	-
c.868C>T	rs770374782	p.R290C	p.R290C	p.R290C	Missense	Exonic mutation	SNV	1	-	-	-	-	p.R29C
c.861G>C	rs748891343	p.E287D	p.E287D	p.E287D	Missense	Exonic mutation	SNV	1	-	-	-	-	p.E287D
c.847C>A	rs149633775	p.R283S	p.R283S	p.R283S	Missense	Exonic mutation	SNV	1	-	-	-	-	-
c.841G>A	rs764146326	p.D281N	p.D281N	p.D281N	Missense	Exonic mutation	SNV	1	-	-	-	-	p.D281N
c.830G>T	rs763098116	p.C277F	p.C277F	p.C277F	Missense	Exonic mutation	SNV	1	-	-	-	-	p.C277F
c.818G>T	rs28934576	p.R273L	p.R273L	p.R273L	Missense	Exonic mutation	SNV	1	-	-	-	-	p.R273L
c.818G>A	rs28934576	p.R273H	p.R273H	p.R273H	Missense	Exonic mutation	SNV	1	-	-	-	-	p.R273H
c.817C>T	rs121913343	p.R273C	p.R273C	p.R273C	Missense	Exonic mutation	SNV	1	-	-	-	-	p.R273C
c.800G>A	rs587780075	p.R267Q	p.R267Q	p.R267Q	Missense	Exonic mutation	SNV	1	-	-	-	-	p.R267Q
c.787A>G	rs72661119	p.N263D	p.N263D	p.N263D	Missense	Exonic mutation	SNV	1	p.N263D	p.N263D	Indian	-	-
c.784G>A	rs200579969	p.G262S	p.G262S	p.G262S	Missense	Exonic mutation	SNV	1	-	-	-	-	-
c.779C>A	rs876658916	p.S260Y	p.S260Y	p.S260Y	Missense	Exonic mutation	SNV	1	-	-	-	-	-
c.776A>G	rs745425759	p.D259G	p.D259G	p.D259G	Missense	Exonic mutation	SNV	1	-	-	-	-	-
c.742C>T	rs121912651	p.R248W	p.R248W	p.R248W	Missense	Exonic mutation	SNV	1	-	-	-	-	p.R248W
c.734G>A	rs121912656	p.G245D	p.G245D	p.G245D	Missense	Exonic mutation	SNV	1	-	-	-	-	p.G245D
c.734G>T	rs121912656	p.G245V	p.G245V	p.G245V	Missense	Exonic mutation	SNV	1	-	-	-	-	p.G245V
c.711G>A	rs587782664	p.M237I	p.M237I	p.M237I	Missense	Exonic mutation	SNV	1	-	-	-	-	p.M237I
c.704A>T	rs144340710	p.N235I	p.N235I	p.N235I	Missense	Exonic mutation	SNV	1	-	-	-	-	-
c.685T>C	rs1064794312	p.C229R	p.C229R	p.C229R	Missense	Exonic mutation	SNV	1	-	-	-	-	-
c.672G>T	rs267605076	p.E224D	p.E224D	p.E224D	Missense	Exonic mutation	SNV	1	-	-	-	-	p.E224D
c.661G>A	rs786201592	p.E221K	p.E221K	p.E221K	Missense	Exonic mutation	SNV	1	-	-	-	-	-
c.659A>G	rs121912666	p.Y220C	p.Y220C	p.Y220C	Missense	Exonic mutation	SNV	1	-	-	-	-	p.Y22C
c.658T>C	rs530941076	p.Y220H	p.Y220H	p.Y220H	Missense	Exonic mutation	SNV	1	-	-	-	-	p.Y22H
c.656C>T	rs1420675064	p.P219L	p.P219L	p.P219L	Missense	Exonic mutation	SNV	1	-	-	-	-	-
c.655C>T	rs879253894	p.P219S	p.P219S	p.P219S	Missense	Exonic mutation	SNV	1	p.P219S	-	-	p.P219S	-
c.649G>A	rs35163653	p.V217M	p.V217M	p.V217M	Missense	Exonic mutation	SNV	1	-	-	-	-	-
c.611A>G	rs1260903787	p.E204G	p.E204G	p.E204G	Missense	Exonic mutation	SNV	1	-	-	-	-	-
c.604C>T	rs587780072	p.R202C	p.R202C	p.R202C	Missense	Exonic mutation	SNV	1	-	-	-	-	-
c.587G>A	rs483352697	p.R196Q	p.R196Q	p.R196Q	Missense	Exonic mutation	SNV	1	-	-	-	-	-
c.572C>T	rs587778718	p.P191L	p.P191L	p.P191L	Missense	Exonic mutation	SNV	1	-	-	-	-	-
c.572C>G	rs587778718	p.P191R	p.P191R	p.P191R	Missense	Exonic mutation	SNV	1	-	-	-	-	-
c.572C>A	rs587778718	p.P191H	p.P191H	p.P191H	Missense	Exonic mutation	SNV	1	-	-	-	-	-
c.556G>A	rs1060501206	p.D186N	p.D186N	p.D186N	Missense	Exonic mutation	SNV	1	-	-	-	-	-
c.536A>G	rs1057519991	p.H179R	p.H179R	p.H179R	Missense	Exonic mutation	SNV	1	-	-	-	-	p.H179R
c.535C>A	rs587780070	p.H179N	p.H179N	p.H179N	Missense	Exonic mutation	SNV	1	-	-	-	-	p.H179N
c.530C>T	rs751477326	p.P177L	p.P177L	p.P177L	Missense	Exonic mutation	SNV	1	-	-	-	-	-
c.527G>T	rs786202962	p.C176F	p.C176F	p.C176F	Missense	Exonic mutation	SNV	1	-	-	-	-	p.C176F
c.524G>A	rs28934578	p.R175H	p.R175H	p.R175H	Missense	Exonic mutation	SNV	1	-	-	-	-	p.R175H
c.500A>C	rs1319163924	p.Q167P	p.Q167P	p.Q167P	Missense	Exonic mutation	SNV	1	-	-	-	-	-
c.480G>A	rs772354334	p.M160I	p.M160I	p.M160I	Missense	Exonic mutation	SNV	1	-	-	-	-	-
c.478A>G	rs377274728	p.M160V	p.M160V	p.M160V	Missense	Exonic mutation	SNV	1	-	-	-	-	-
c.473G>T	rs587782144	p.R158L	p.R158L	p.R158L	Missense	Exonic mutation	SNV	1	-	-	-	-	p.R158L
c.472C>T	rs587780068	p.R158C	p.R158C	p.R158C	Missense	Exonic mutation	SNV	1	-	-	-	-	p.R158C
c.464C>G	rs786202752	p.T155S	p.T155S	p.T155S	Missense	Exonic mutation	SNV	1	-	-	-	-	-
c.463A>G	rs772683278	p.T155A	p.T155A	p.T155A	Missense	Exonic mutation	SNV	1	-	-	-	-	-
c.461G>A	rs762846821	p.G154D	p.G154D	p.G154D	Missense	Exonic mutation	SNV	1	-	-	-	-	-
c.455C>T	rs587782705	p.P152L	p.P152L	p.P152L	Missense	Exonic mutation	SNV	1	-	-	-	-	p.P152L
c.454C>T	rs767328513	p.P152S	p.P152S	p.P152S	Missense	Exonic mutation	SNV	1	-	-	-	-	p.P152S
c.442G>T	rs1131691007	p.D148Y	p.D148Y	p.D148Y	Missense	Exonic mutation	SNV	1	-	-	-	-	-
c.425C>T	rs779196500	p.P142L	p.P142L	p.P142L	Missense	Exonic mutation	SNV	1	-	-	-	-	-
c.401T>G	rs780442292	p.F134C	p.F134C	p.F134C	Missense	Exonic mutation	SNV	1	-	-	-	-	p.F134C
c.399G>A	rs1064795139	p.M133I	p.M133I	p.M133I	Missense	Exonic mutation	SNV	1	-	-	-	-	-
c.397A>G	rs1057280220	p.M133V	p.M133V	p.M133V	Missense	Exonic mutation	SNV	1	-	-	-	-	-
c.394A>G	rs747342068	p.K132E	p.K132E	p.K132E	Missense	Exonic mutation	SNV	1	-	-	-	-	p.K132E
c.393C>A	rs769270327	p.N131K	p.N131K	p.N131K	Missense	Exonic mutation	SNV	1	-	-	-	-	-
c.370T>A	rs730881997	p.C124S	p.C124S	p.C124S	Missense	Exonic mutation	SNV	1	-	-	-	-	-
c.350G>A	rs755238756	p.G117E	p.G117E	p.G117E	Missense	Exonic mutation	SNV	1	-	-	-	-	-
c.350G>C	rs755238756	p.G117A	p.G117A	p.G117A	Missense	Exonic mutation	SNV	1	-	-	-	-	-
c.346T>G	rs989692988	p.S116A	p.S116A	p.S116A	Missense	Exonic mutation	SNV	1	-	-	-	-	-
c.342G>C	rs764486868	p.L114F	p.L114F	p.L114F	Missense	Exonic mutation	SNV	1	-	-	-	-	-
c.341T>C	rs781724995	p.L114S	p.L114S	p.L114S	Missense	Exonic mutation	SNV	1	-	-	-	-	-
c.335G>C	rs1390502714	p.G112A	p.G112A	p.G112A	Missense	Exonic mutation	SNV	1	-	-	-	-	-
c.334G>A	rs1423803759	p.G112S	p.G112S	p.G112S	Missense	Exonic mutation	SNV	1	-	-	-	-	-
c.322G>A	rs587782461	p.G108S	p.G108S	p.G108S	Missense	Exonic mutation	SNV	1	-	-	-	-	-
c.322G>T	rs587782461	p.G108C	p.G108C	p.G108C	Missense	Exonic mutation	SNV	1	-	-	-	-	-
c.293C>T	rs1245723119	p.P98L	p.P98L	p.P98L	Missense	Exonic mutation	SNV	1	-	-	-	-	-
c.275C>T	rs1210700121	p.P92L	p.P92L	p.P92L	Missense	Exonic mutation	SNV	1	-	-	-	-	-
c.250G>A	rs587781307	p.A84T	p.A84T	p.A84T	Missense	Exonic mutation	SNV	1	-	-	-	-	-
c.248C>A	rs201717599	p.A83E	p.A83E	p.A83E	Missense	Exonic mutation	SNV	1	-	-	-	-	-
c.245C>T	rs534447939	p.P82L	p.P82L	p.P82L	Missense	Exonic mutation	SNV	1	-	-	-	-	-
c.233C>G	rs876658527	p.A78G	p.A78G	p.A78G	Missense	Exonic mutation	SNV	1	-	-	-	-	-
c.229C>T	rs753085009	p.P77S	p.P77S	p.P77S	Missense	Exonic mutation	SNV	1	-	-	-	-	-
c.229C>A	rs753085009	p.P77T	p.P77T	p.P77T	Missense	Exonic mutation	SNV	1	-	-	-	-	-
c.227C>A	rs1235781676	p.A76E	p.A76E	p.A76E	Missense	Exonic mutation	SNV	1	-	-	-	-	-
c.214C>T	rs587782769	p.P72S	p.P72S	p.P72S	Missense	Exonic mutation	SNV	1	-	-	-	-	-
c.214C>A	rs587782769	p.P72T	p.P72T	p.P72T	Missense	Exonic mutation	SNV	1	-	-	-	-	-
c.188C>T	rs372201428	p.A63V	p.A63V	p.A63V	Missense	Exonic mutation	SNV	1	-	-	-	-	-
c.182A>G	rs1460793472	p.D61G	p.D61G	p.D61G	Missense	Exonic mutation	SNV	1	-	-	-	-	-
c.175G>T	rs1237722021	p.G59C	p.G59C	p.G59C	Missense	Exonic mutation	SNV	1	-	-	-	-	-
c.170A>G	rs1442824382	p.D57G	p.D57G	p.D57G	Missense	Exonic mutation	SNV	1	-	-	-	-	-
c.155A>G	rs774656101	p.Q52R	p.Q52R	p.Q52R	Missense	Exonic mutation	SNV	1	-	-	-	-	-
c.146A>G	rs759728549	p.D49G	p.D49G	p.D49G	Missense	Exonic mutation	SNV	1	-	-	-	-	-
c.145G>A	rs587780728	p.D49N	p.D49N	p.D49N	Missense	Exonic mutation	SNV	1	-	-	-	-	-
c.124G>A	rs756847009	p.D42N	p.D42N	p.D42N	Missense	Exonic mutation	SNV	1	-	-	-	-	-
c.107C>T	rs587781866	p.P36L	p.P36L	p.P36L	Missense	Exonic mutation	SNV	1	-	-	-	-	-
c.105G>C	rs121912661	p.L35F	p.L35F	p.L35F	Missense	Exonic mutation	SNV	1	-	-	-	-	-
c.63C>G	rs1800369	p.D21E	p.D21E	p.D21E	Missense	Exonic mutation	SNV	1	-	-	-	-	-
c.37C>T	rs1060501208	p.P13S	p.P13S	p.P13S	Missense	Exonic mutation	SNV	1	-	-	-	-	-
c.35C>G	rs1482497533	p.P12R	p.P12R	p.P12R	Missense	Exonic mutation	SNV	1	-	-	-	-	-
c.31G>A	rs201382018	p.E11K	p.E11K	p.E11K	Missense	Exonic mutation	SNV	1	-	-	-	-	-
c.29T>G	rs1418778734	p.V10G	p.V10G	p.V10G	Missense	Exonic mutation	SNV	1	-	-	-	-	-
c.28G>A	rs535274413	p.V10I	p.V10I	p.V10I	Missense	Exonic mutation	SNV	1	-	-	-	-	-
c.27C>G	rs757282628	p.S9R	p.S9R	p.S9R	Missense	Exonic mutation	SNV	1	-	-	-	-	-
c.19G>C	rs587782646	p.D7H	p.D7H	p.D7H	Missense	Exonic mutation	SNV	1	-	-	-	-	-
c.16T>C	rs1357147493	p.S6P	p.S6P	p.S6P	Missense	Exonic mutation	SNV	1	-	-	-	-	-
c.14A>G	rs781595324	p.Q5R	p.Q5R	p.Q5R	Missense	Exonic mutation	SNV	1	-	-	-	-	-
c.781A>T	-	p.S261C	p.S261C	p.S261C	Missense	Exonic mutation	SNV	1	-	-	-	-	-
c.691A>G	-	p.T231A	p.T231A	p.T231A	Missense	Exonic mutation	SNV	1	-	-	-	-	-
c.496T>A	-	p.S166T	p.S166T	p.S166T	Missense	Exonic mutation	SNV	1	-	-	-	-	-
c.1132T>C	-	p.S378P	p.(=)	p.(=)	Missense	Exonic mutation	SNV	1	-	-	-	-	-
c.1027G>C	-	p.E343Q	p.(=)	p.(=)	Missense	Exonic mutation	SNV	1	-	-	-	-	-
c.1003C>T	-	p.R335C	p.(=)	p.(=)	Missense	Exonic mutation	SNV	1	-	-	-	-	-
c.873G>C	-	p.K291N	p.K291N	p.K291N	Missense	Exonic mutation	SNV	1	-	-	-	-	-
c.733G>A	-	p.G245S	p.G245S	p.G245S	Missense	Exonic mutation	SNV	1	-	-	-	-	p.G245S
c.646G>A	-	p.V216M	p.V216M	p.V216M	Missense	Exonic mutation	SNV	1	-	-	-	-	p.V216M
c.520A>G	-	p.R174G	p.R174G	p.R174G	Missense	Exonic mutation	SNV	1	-	-	-	-	-
c.149T>C	-	p.I50T	p.I50T	p.I50T	Missense	Exonic mutation	SNV	1	-	-	-	-	-
c.899C>A	-	p.P300H	p.P300H	p.P300H	Missense	Exonic mutation	SNV	1	-	-	-	-	-
c.446C>G	-	p.S149C	p.S149C	p.S149C	Missense	Exonic mutation	SNV	1	-	-	-	-	-
c.259C>G	-	p.P87A	p.P87A	p.P87A	Missense	Exonic mutation	SNV	1	-	-	-	-	-
c.850A>C	-	p.T284P	p.T284P	p.T284P	Missense	Exonic mutation	SNV	1	-	-	-	-	-
c.739A>G	-	p.N247D	p.N247D	p.N247D	Missense	Exonic mutation	SNV	1	-	-	-	-	-
c.1027G>A	-	p.E343K	p.(=)	p.(=)	Missense	Exonic mutation	SNV	1	-	-	-	-	-
c.442G>C	-	p.D148H	p.D148H	p.D148H	Missense	Exonic mutation	SNV	1	-	-	-	-	-
c.730G>A	-	p.G244S	p.G244S	p.G244S	Missense	Exonic mutation	SNV	1	-	-	-	-	p.G244S
c.643A>G	-	p.S215G	p.S215G	p.S215G	Missense	Exonic mutation	SNV	1	-	-	-	-	p.S215G
c.367A>G	-	p.T123A	p.T123A	p.T123A	Missense	Exonic mutation	SNV	1	-	-	-	-	-
c.307T>C	-	p.Y103H	p.Y103H	p.Y103H	Missense	Exonic mutation	SNV	1	-	-	-	-	-
c.130A>G	-	p.M44V	p.M44V	p.M44V	Missense	Exonic mutation	SNV	1	-	-	-	-	-
