# Supplementary material for: Identification and functional characterization of new missense SNPs in the coding region of the TP53 gene
Source: Cell Death Differ. 2020 Nov 30;28(5):1477–92. doi: 10.1038/s41418-020-00672-0 (PMC8166836; doi:10.1038/s41418-020-00672-0)
Supplement: Supplementary file 4 — Table S3 [file 41418_2020_672_MOESM4_ESM.xlsx]

## Sheet: Sup table S3 Legend
Supplementary table S3:	Database entry, publication and ethnicity information for the variants found in Asia (5 variants) or India (1 variant)
TP53 features described in the tables
cDNA_variant	Mutation nomenclature according to HGVS standards using the coding sequence as reference (position 1 refers to the A of the start ATG): reference sequence NM_000546.5
Protein p1 _TP53	Protein P1, TP53 alpha, NP_000537.3, 393 aa
SNP_ID	rs ID of the variant (http://www.ncbi.nlm.nih.gov/snp)
Mutation_origin	Somatic: Somatic mutations. Germline: inherited TP53 mutation.
Disease	Name of the disease as indicated in the publication.
Sample_pathology	Cancer: all types of tumors. Premalignant diseases: premalignant lesions, such as colorectal adenoma or prostatic intraepithelial neoplasia. Non-malignant disease: non-malignant diseases such as gastritis or rheumatoid arthritis that have been shown to be associated with TP53 mutations. No disease: cancer-free individuals with particular features (see the exposure and comments section for more in…
Sample_origin	Nature of the sample in which the mutation was identified. Adjacent tissue: normal tissue (defined histologically) surrounding the tumor. Despite the strictest precautions, this tissue can contain a few tumor cells. Tissue from individuals without malignant disease is not included here. Adjacent tissue (stroma): Stromal cells obtained by microdissection. Cell line: self-explanatory. For cell line…
Name	Name of the tumor/patient/cell line as indicated by the authors. If the publication did not include a sample name, we arbitrarily assigned a name, usually the first letters of the author’s last name, followed by the numbers in the series. The same name or number can occur several times in a single study, as more than one mutation may be reported in some samples (see “complexity” column to find sa…
Hereditary_syndrome	Samples from patients with particular hereditary syndromes such as Fanconi anemia, Li-Fraumeni syndrome or Xeroderma pigmentosum. Several syndromes such as Li-Fraumeni or familial adrenocortical carcinoma in Brazil are associated with germline TP53 mutations. Other hereditary syndromes such as familial adenomatous polyposis (FAP) or xeroderma pigmentosum are associated with specific cancers with …
Genetic_Background	Tumors can occur in patients with known germline mutations in other tumor genes that could shape TP53 mutations. Only patients with clear genotype information have been included.
Complexity	SM: Single mutational event in the tumor; DMU (Double Mutation Unknown): Two p53 mutations in the same tumor, but their allelic distribution is unknown. DMD (Double Mutation Different allele): Two p53 mutations in the same tumor on two different p53 alleles. DMS (Double Mutation Same allele): Two p53 mutations in the same tumor on the same p53 allele. MM (Multiple Mutation): More than two p53 mut…
WAF1	Residual transcriptional activity of mutant p53 on the WAF1 promoter (% compared to wild-type p53).
MDM2	Residual transcriptional activity of mutant p53 on the MDM2 promoter (% compared to wild-type p53).
BAX	Residual transcriptional activity of mutant p53 on the BAX promoter (% compared to wild-type p53).
14_3_3_s	Residual transcriptional activity of mutant p53 on the 14-3-3-s promoter (% compared to wild-type p53).
AIP	Residual transcriptional activity of mutant p53 on the AIP promoter (% compared to wild-type p53).
GADD45	Residual transcriptional activity of mutant p53 on the GADD45 promoter (% compared to wild-type p53).
NOXA	Residual transcriptional activity of mutant p53 on the NOXA promoter (% compared to wild-type p53).
p53R2	Residual transcriptional activity of mutant p53 on the p52R2 promoter (% compared to wild-type p53).
Reference_ID	Reference identification number
Authors	Authors
Year	Year
Title	Title
Journal	Journal
Volume	Volume
Pages	Page(s)
Medline	Medline
Authors_Country	Country of the various authors
Patient_Ethnicity	Data issued from the Material and Methods of the publication when available
Link	Informative URL (for cell lines)

## Sheet: A189V
cDNA_variant	Protein p1 _TP53	SNP_ID	Mutation_origin	Disease	Sample_pathology	Sample_origin	Name	Hereditary_syndrome	Genetic_Background	Complexity	WAF1	MDM2	BAX	1433s	AIP	GADD45	NOXA	p53R2	Reference_ID	Authors	Year	Title	Journal	Volume	Pages	Medline	Authors_Country	Patient_Ethnicity	Link
c.566C>T	p.A189V	rs121912665	Somatic	Breast carcinoma	Cancer	Tumour	56	-	-	DMU	56,141	74,174	78,959	88,038	70,104	63,861	122,73	107,786	1889	Lai H, Lin L, Nadji M, Lai S, Trapido E, Meng L	2002	Mutations in the p53 tumor suppressor gene and early onset breast cancer	Cancer Biol Ther	1	31-36	12170762	USA	American	https://pubmed.ncbi.nlm.nih.gov/12170762/
c.566C>T	p.A189V	rs121912665	Somatic	Cervical carcinoma	Cancer	Tumour	TO3	-	-	SM	56,141	74,174	78,959	88,038	70,104	63,861	122,73	107,786	1708	Harima Y, Sawada S, Nagata K, Sougawa M and Ohnishi T	2001	Chromosome 6p21 2, 18q21 2 and human papilloma virus (HPV) DNA can predict prognosis of cervical cancer after radiotherapy	Int J Cancer	96	286-96	11582581	USA	American	https://pubmed.ncbi.nlm.nih.gov/11582581/
c.566C>T	p.A189V	rs121912665	Somatic	Thymic carcinoma	Cancer	Tumour	P-Thy042	-	-	SM	56,141	74,174	78,959	88,038	70,104	63,861	122,73	107,786	3510	Petrini I, Meltzer PS, Kim IK, Lucchi M, Park KS, Fontanini G, Gao J, Zucali PA, Calabrese F, Favaretto A, Rea F, Rodriguez-Canales J, Walker RL, Pineda M, Zhu YJ, Lau C, Killian KJ, Bilke S, Voeller D, Dakshanamurthy S, Wang Y, Giaccone G	2014	A specific missense mutation in GTF2I occurs at high frequency in thymic epithelial tumors.	Nat Genet	46	844-849	24974848	Multicentric	No Information	https://pubmed.ncbi.nlm.nih.gov/24974848/
c.566C>T	p.A189V	rs121912665	Somatic	Esophageal Adc	Cancer	Tumour	EAC059	-	-	SM	56,141	74,174	78,959	88,038	70,104	63,861	122,73	107,786	3592	Weaver JM, Ross-Innes CS, Shannon N, Lynch AG, Forshew T, Barbera M, Murtaza M, Ong CA, Lao-Sirieix P, Dunning MJ, Smith L, Smith ML, Anderson CL, Carvalho B, O’Donovan M, Underwood TJ, May AP, Grehan N, Hardwick R, Davies J, Oloumi A, Aparicio S, Caldas C, Eldridge MD, Edwards PA, Rosenfeld N, Tavare S, Fitzgerald RC	2014	Ordering of mutations in preinvasive disease stages of esophageal carcinogenesis.	Nat Genet	46	837-843	24952744	Multicentric	No Information	https://pubmed.ncbi.nlm.nih.gov/24952744/
c.566C>T	p.A189V	rs121912665	Somatic	Myelodysplastic syndrome	Cancer	Tumour	13	-	-	DMU	56,141	74,174	78,959	88,038	70,104	63,861	122,73	107,786	3811	Kim M, Yahng SA, Kwon A, Park J, Jeon YW, Yoon JH, Shin SH, Lee SE, Cho BS, Eom KS, Lee S, Min CK, Kim HJ, Cho SG, Kim DW, Lee JW, Min WS, Lee SH, Kim YJ	2015	Mutation in TET2 or TP53 predicts poor survival in patients with myelodysplastic syndrome receiving hypomethylating treatment or stem cell transplantation.	Bone Marrow Transplant	50	1132-1134	25961778	Korea	Korean	https://pubmed.ncbi.nlm.nih.gov/25961778/
c.566C>T	p.A189V	rs121912665	Somatic	Breast carcinoma	Cancer	Tumour	105	-	-	SM	56,141	74,174	78,959	88,038	70,104	63,861	122,73	107,786	3214	Kim Y, Kim J, Lee HD, Jeong J, Lee W, Lee KA	2013	Spectrum of EGFR Gene Copy Number Changes and KRAS Gene Mutation Status in Korean Triple Negative Breast Cancer Patients.	PLoS One	8	e79014	24205362	Korea	Korean	https://pubmed.ncbi.nlm.nih.gov/24205362/
c.566C>T	p.A189V	rs121912665	Germline	Breast carcinoma	Cancer	Peripheral blood lymphocytes	KAL1	No family history of cancer	No data	SM	56,141	74,174	78,959	88,038	70,104	63,861	122,73	107,786	3156	Cho Y, Kim J, Kim Y, Jeong J, Lee KA	2013	A case of late-onset Li-Fraumeni-like syndrome with unilateral breast cancer.	Ann Lab Med	33	212-216	23667851	Korea	Korean	https://pubmed.ncbi.nlm.nih.gov/23667851/
c.566C>T	p.A189V	rs121912665	Somatic	Gastric carcinoma	Cancer	Tumour	11	-	-	SM	56,141	74,174	78,959	88,038	70,104	63,861	122,73	107,786	2520	Ryu MH, Kang YK, Jang SJ, Kim TW, Lee H, Kim JS, Park YH, Lee SS, Ryoo BY, Chang HM, Lee JL, Yook JH, Kim BS, Lee JS	2007	Prognostic significance of p53 gene mutations and protein overexpression in localized gastrointestinal stromal tumours	Histopathology	51	379-389	17727479	Korea	Korean	https://pubmed.ncbi.nlm.nih.gov/17727479/
c.566C>T	p.A189V	rs121912665	Somatic	Sebaceous adenoma	Premalignant disease	Pathological tissue	BAW5	-	-	MM	56,141	74,174	78,959	88,038	70,104	63,861	122,73	107,786	4291	Harvey NT, Tabone T, Erber W, Wood BA	2016	Circumscribed sebaceous neoplasms: a morphological, immunohistochemical and molecular analysis.	Pathology	0	on line	27311873	Korea	Korean	https://pubmed.ncbi.nlm.nih.gov/27311873/
c.566C>T	p.A189V	rs121912665	Somatic	Gastric carcinoma	Cancer	Tumour	GC70	-	-	MM	56,141	74,174	78,959	88,038	70,104	63,861	122,73	107,786	4261	Tahara T, Shibata T, Okamoto Y, Yamazaki J, Kawamura T, Horiguchi N, Okubo M, Nakano N, Ishizuka T, Nagasaka M, Nakagawa Y, Ohmiya N	2016	Mutation spectrum of TP53 gene predicts clinicopathological features and survival of gastric cancer.	Oncotarget	7	42252-42260	27323394	Korea	Korean	https://pubmed.ncbi.nlm.nih.gov/27323394/
c.566C>T	p.A189V	rs121912665	Somatic	Ampullary carcinoma	Cancer	Tumour	10	-	-	DMU	56,141	74,174	78,959	88,038	70,104	63,861	122,73	107,786	976	Imai Y, Oda H, Tsurutani N, Nakatsuru Y, Inoue T and Ishikawa T	1997	Frequent somatic mutations of the APC and p53 genes in sporadic ampullary carcinomas	Jpn J Cancer Res	88	846-854	9369932	Japan	Japanese	https://pubmed.ncbi.nlm.nih.gov/9369932/
c.566C>T	p.A189V	rs121912665	Somatic	Ampullary carcinoma	Cancer	Tumour	12	-	-	SM	56,141	74,174	78,959	88,038	70,104	63,861	122,73	107,786	976	Imai Y, Oda H, Tsurutani N, Nakatsuru Y, Inoue T and Ishikawa T	1997	Frequent somatic mutations of the APC and p53 genes in sporadic ampullary carcinomas	Jpn J Cancer Res	88	846-854	9369932	Japan	Japanese	https://pubmed.ncbi.nlm.nih.gov/9369932/
c.566C>T	p.A189V	rs121912665	Somatic	Ampullary carcinoma	Cancer	Tumour	13	-	-	DMU	56,141	74,174	78,959	88,038	70,104	63,861	122,73	107,786	976	Imai Y, Oda H, Tsurutani N, Nakatsuru Y, Inoue T and Ishikawa T	1997	Frequent somatic mutations of the APC and p53 genes in sporadic ampullary carcinomas	Jpn J Cancer Res	88	846-854	9369932	Japan	Japanese	https://pubmed.ncbi.nlm.nih.gov/9369932/
c.566C>T	p.A189V	rs121912665	Somatic	Ampullary carcinoma	Cancer	Tumour	16	-	-	SM	56,141	74,174	78,959	88,038	70,104	63,861	122,73	107,786	976	Imai Y, Oda H, Tsurutani N, Nakatsuru Y, Inoue T and Ishikawa T	1997	Frequent somatic mutations of the APC and p53 genes in sporadic ampullary carcinomas	Jpn J Cancer Res	88	846-854	9369932	Japan	Japanese	https://pubmed.ncbi.nlm.nih.gov/9369932/
c.566C>T	p.A189V	rs121912665	Somatic	Ampullary carcinoma	Cancer	Tumour	6	-	-	DMU	56,141	74,174	78,959	88,038	70,104	63,861	122,73	107,786	976	Imai Y, Oda H, Tsurutani N, Nakatsuru Y, Inoue T and Ishikawa T	1997	Frequent somatic mutations of the APC and p53 genes in sporadic ampullary carcinomas	Jpn J Cancer Res	88	846-854	9369932	Japan	Japanese	https://pubmed.ncbi.nlm.nih.gov/9369932/
c.566C>T	p.A189V	rs121912665	Somatic	Ampullary carcinoma	Cancer	Tumour	7	-	-	SM	56,141	74,174	78,959	88,038	70,104	63,861	122,73	107,786	976	Imai Y, Oda H, Tsurutani N, Nakatsuru Y, Inoue T and Ishikawa T	1997	Frequent somatic mutations of the APC and p53 genes in sporadic ampullary carcinomas	Jpn J Cancer Res	88	846-854	9369932	Japan	Japanese	https://pubmed.ncbi.nlm.nih.gov/9369932/
c.566C>T	p.A189V	rs121912665	Somatic	Breast carcinoma	Cancer	Tumour	194T	-	-	SM	56,141	74,174	78,959	88,038	70,104	63,861	122,73	107,786	773	Hartmann A, Blaszyk H, Saitoh S, Tsushima K, Tamura Y, Cunningham JM, Mcgovern RM, Schroeder JJ, Sommer SS and Kovach JS	1996	High frequency of p53 gene mutations in primary breast cancers in japanese women, a low-incidence population	Br J Cancer	73	896-901	8611423	Japan	Japanese	https://pubmed.ncbi.nlm.nih.gov/8611423/
c.566C>T	p.A189V	rs121912665	Somatic	Astrocytoma	Cancer	Tumour	AA062	-	-	SM	56,141	74,174	78,959	88,038	70,104	63,861	122,73	107,786	3970	Takami H, Yoshida A, Fukushima S, Arita H, Matsushita Y, Nakamura T, Ohno M, Miyakita Y, Shibui S, Narita Y, Ichimura K	2015	Revisiting TP53 Mutations and Immunohistochemistry--A Comparative Study in 157 Diffuse Gliomas.	Brain Pathol	25	256-265	25040820	Japan	Japanese	https://pubmed.ncbi.nlm.nih.gov/25040820/
c.566C>T	p.A189V	rs121912665	Somatic	Breast carcinoma	Cancer	Tumour	1	-	-	SM	56,141	74,174	78,959	88,038	70,104	63,861	122,73	107,786	3580	Uji K, Naoi Y, Kagara N, Shimoda M, Shimomura A, Maruyama N, Shimazu K, Kim SJ, Noguchi S	2014	Significance of TP53 mutations determined by next-generation “deep” sequencing in prognosis of estrogen receptor-positive breast cancer.	Cancer Lett	342	19-26	23973262	Japan	Japanese	https://pubmed.ncbi.nlm.nih.gov/23973262/
c.566C>T	p.A189V	rs121912665	Somatic	Lung (NSCLC)	Cancer	Tumour	302	-	-	SM	56,141	74,174	78,959	88,038	70,104	63,861	122,73	107,786	2632	Shimmyo T, Okada A, Hashimoto T, Kobayashi Y, Miyagi Y, Ishikawa Y, Nakagawa K, Osada H, Tsuchiya E	2008	Etiologic value of p53 mutation spectra and differences with histology in lung cancers	Cancer Sci	99	287-295	18271927	Japan	Japanese	https://pubmed.ncbi.nlm.nih.gov/18271927/
c.566C>T	p.A189V	rs121912665	Somatic	Hepatocellular carcinoma	Cancer	Tumour	SN9	-	-	SM	56,141	74,174	78,959	88,038	70,104	63,861	122,73	107,786	2168	Narimatsu T, Tamori A, Koh N, Kubo S, Hirohashi K, Yano Y, Arakawa T, Otani S, Nishiguchi S	2004	p16 promoter hypermethylation in human hepatocellular carcinoma with or without hepatitis virus infection	Intervirology	47	26-31	15044833	Japan	Japanese	https://pubmed.ncbi.nlm.nih.gov/15044833/
c.566C>T	p.A189V	rs121912665	Somatic	Ovarian carcinoma	Cancer	Tumour	M4	-	-	SM	56,141	74,174	78,959	88,038	70,104	63,861	122,73	107,786	2309	Singer G, Stohr R, Cope L, Dehari R, Hartmann A, Cao DF, Wang TL, Kurman RJ and Shih IM	2005	Patterns of p53 Mutations Separate Ovarian Serous Borderline Tumors and Low- and High-grade Carcinomas and Provide Support for a New Model of Ovarian Carcinogenesis: A Mutational Analysis With Immunohistochemical Correlation	Am J Surg Pathol	29	218-224	15644779	Japan	Japanese	https://pubmed.ncbi.nlm.nih.gov/15644779/
c.566C>T	p.A189V	rs121912665	Germline	Multiple cancers	Cancer	Peripheral blood lymphocytes	COK169	No data	No data	SM	56,141	74,174	78,959	88,038	70,104	63,861	122,73	107,786	2029	Miyaki M, Iijima T, Ohue M, Kita Y, Hishima T, Kuroki T, Iwama T and Mori T	2003	A novel case with germline p53 gene mutation having concurrent multiple primary colon tumours	Gut	52	304-6	12524418	Japan	Japanese	https://pubmed.ncbi.nlm.nih.gov/12524418/
c.566C>T	p.A189V	rs121912665	Somatic	Lung (NSCLC)	Cancer	Tumour	Q561T	-	-	SM	56,141	74,174	78,959	88,038	70,104	63,861	122,73	107,786	1447	Tomizawa Y, Kohno T, Fujita T, Kiyama M, Saito R, Noguchi M, Matsuno Y, Hirohashi S, Yamaguchi N, Nakajima T and Yokota J	1999	Correlation between the status of the p53 gene and survival in patients with stage I non-small cell lung carcinoma	Oncogene	18	1007-14	10023676	Japan	Japanese	https://pubmed.ncbi.nlm.nih.gov/10023676/
c.566C>T	p.A189V	rs121912665	Somatic	Cervical carcinoma	Cancer	Tumour	41	-	-	SM	56,141	74,174	78,959	88,038	70,104	63,861	122,73	107,786	1393	Nakagawa S, Yoshikawa H, Jimbo H, Onda T, Yasugi T, Matsumoto K, Kino N, Kawana K, Kozuka T, Nakagawa K, Aoki M and Taketani Y	1999	Elderly Japanese women with cervical carcinoma show higher proportions of both intermediate-risk human papillomavirus types and p53 mutations	Br J Cancer	79	1139-1144	10098748	Japan	Japanese	https://pubmed.ncbi.nlm.nih.gov/10098748/
c.566C>T	p.A189V	rs121912665	Somatic	Head and Neck SCC	Cancer	Tumour	OG7	-	-	SM	56,141	74,174	78,959	88,038	70,104	63,861	122,73	107,786	4069	Franchi A, Santucci M, Masini E, Sardi I, Paglierani M, Gallo O	2002	Expression of matrix metalloproteinase 1, matrix metalloproteinase 2, and matrix metalloproteinase 9 in carcinoma of the head and neck.	Cancer	95	1902-1910	12404284	Italy	Italian	https://pubmed.ncbi.nlm.nih.gov/12404284/
c.566C>T	p.A189V	rs121912665	Somatic	Head and Neck SCC	Cancer	Tumour	HN63	-	-	SM	56,141	74,174	78,959	88,038	70,104	63,861	122,73	107,786	2774	Peltonen JK, Helppi HM, Paakko P, Turpeenniemi-Hujanen T, Vahakangas KH	2010	p53 in head and neck cancer: Functional consequences and environmental implications of TP53 mutations	Head Neck Oncol	2	36	21159183	Finland	Finnish	https://pubmed.ncbi.nlm.nih.gov/21159183/
c.566C>T	p.A189V	rs121912665	Somatic	Breast carcinoma	Cancer	Tumour	471	-	-	SM	56,141	74,174	78,959	88,038	70,104	63,861	122,73	107,786	2645	Xu Y, Yao L, Zhao A, Ouyang T, Li J, Wang T, Fan Z, Fan T, Lin B, Lu Y, Xie Y	2008	Effect of p53 codon 72 genotype on breast cancer survival depends on p53 gene status	Int J Cancer	122	2761-2766	18348141	China	Chinese	https://pubmed.ncbi.nlm.nih.gov/18348141/

## Sheet: D49H
cDNA_variant	Protein p1 _TP53	SNP_ID	Mutation_origin	Disease	Sample_pathology	Sample_origin	Name	Hereditary_syndrome	Genetic_Background	Complexity	WAF1	MDM2	BAX	1433s	AIP	GADD45	NOXA	p53R2	Reference_ID	Authors	Year	Title	Journal	Volume	Pages	Medline	Authors_Country	Patient_Ethnicity	Link
c.145G>C	p.D49H	rs587780728	Somatic	Chronic myeloid leukemia	Cancer	Tumour	1235	-	-	SM	14,863	30,908	23,292	19,053	10,564	9,654	18,072	15,12	24	Ahuja H, Bar-Eli M, Arlin Z, Advani S, Allen SL, Goldman J, Snyder D, Foti A and Cline MJ	1991	The spectrum of molecular alterations in the evolution of chronic myelocytic leukemia	J Clin Invest	87	2042-2047	2040694	USA	American	https://pubmed.ncbi.nlm.nih.gov/2040694/
c.145G>C	p.D49H	rs587780728	Somatic	Gastric carcinoma	Cancer	Tumour	2	-	-	SM	14,863	30,908	23,292	19,053	10,564	9,654	18,072	15,12	2520	Ryu MH, Kang YK, Jang SJ, Kim TW, Lee H, Kim JS, Park YH, Lee SS, Ryoo BY, Chang HM, Lee JL, Yook JH, Kim BS, Lee JS	2007	Prognostic significance of p53 gene mutations and protein overexpression in localized gastrointestinal stromal tumours	Histopathology	51	379-389	17727479	Korea	Korean	https://pubmed.ncbi.nlm.nih.gov/17727479/
c.145G>C	p.D49H	rs587780728	Somatic	Merkel cell carcinoma	Cancer	Tumour	8	-	-	MM	14,863	30,908	23,292	19,053	10,564	9,654	18,072	15,12	2991	Higaki-Mori H, Kuwamoto S, Iwasaki T, Kato M, Murakami I, Nagata K, Sano H, Horie Y, Yoshida Y, Yamamoto O, Adachi K, Nanba E, Hayashi K	2012	Association of Merkel cell polyomavirus infection with clinicopathological differences in Merkel cell carcinoma.	Hum Pathol	43	2282-2291	22795182	Japan	Japanese	https://pubmed.ncbi.nlm.nih.gov/22795182/
c.145G>C	p.D49H	rs587780728	Somatic	Breast carcinoma	Cancer	Tumour	14	-	-	SM	14,863	30,908	23,292	19,053	10,564	9,654	18,072	15,12	3053	Nakamura Y, Oshima K, Naoi Y, Nakayama T, Kim SJ, Shimazu K, Shimomura A, Maruyama N, Tamaki Y, Noguchi S	2012	14-3-3sigma expression is associated with poor pathological complete response to neoadjuvant chemotherapy in human breast cancers.	Breast Cancer Res Treat	134	229-236	22315133	Japan	Japanese	https://pubmed.ncbi.nlm.nih.gov/22315133/
c.145G>C	p.D49H	rs587780728	Somatic	B-Acute lymphoblastic leukemia	Cancer	Tumour	22	-	-	SM	14,863	30,908	23,292	19,053	10,564	9,654	18,072	15,12	613	Kawamura M, Kikuchi A, Kobayashi S, Hanada R, Yamamoto K, Horibe K, Shikano T, Ueda K, Hayashi K, Sekiya T and Hayashi Y	1995	Mutations of the p53 and ras genes in childhood t(1;19)-acute lymphoblastic leukemia	Blood	85	2546-2552	7727782	Japan	Japanese	https://pubmed.ncbi.nlm.nih.gov/7727782/
c.145G>C	p.D49H	rs587780728	Somatic	Lung (NSCLC)	Cancer	Tumour	6	-	-	SM	14,863	30,908	23,292	19,053	10,564	9,654	18,072	15,12	2165	Mori S, Ito G, Usami N, Yoshioka H, Ueda Y, Kodama Y, Takahashi M, Fong KM, Shimokata K, Sekido Y	2004	p53 apoptotic pathway molecules are frequently and simultaneously altered in nonsmall cell lung carcinoma	Cancer	100	1673-1682	15073856	Japan	Japanese	https://pubmed.ncbi.nlm.nih.gov/15073856/
c.145G>C	p.D49H	rs587780728	Somatic	Lung (NSCLC)	Cancer	Tumour	69	-	-	SM	14,863	30,908	23,292	19,053	10,564	9,654	18,072	15,12	3121	Yamaguchi F, Kugawa S, Tateno H, Kokubu F, Fukuchi K	2012	Analysis of EGFR, KRAS and P53 mutations in lung cancer using cells in the curette lavage fluid obtained by bronchoscopy.	Lung Cancer	78	201-206	23026641	Japan	Japanese	https://pubmed.ncbi.nlm.nih.gov/23026641/
c.145G>C	p.D49H	rs587780728	Somatic	Breast carcinoma	Cancer	Tumour	7	-	-	SM	14,863	30,908	23,292	19,053	10,564	9,654	18,072	15,12	3580	Uji K, Naoi Y, Kagara N, Shimoda M, Shimomura A, Maruyama N, Shimazu K, Kim SJ, Noguchi S	2014	Significance of TP53 mutations determined by next-generation “deep” sequencing in prognosis of estrogen receptor-positive breast cancer.	Cancer Lett	342	19-26	23973262	Japan	Japanese	https://pubmed.ncbi.nlm.nih.gov/23973262/
c.145G>C	p.D49H	rs587780728	Somatic	Acute myeloid leukemia	Cancer	Cell line	CMK	-	-	DMU	14,863	30,908	23,292	19,053	10,564	9,654	18,072	15,12	2831	Forbes SA, Bindal N, Bamford S, Cole C, Kok CY, Beare D, Jia M, Shepherd R, Leung K, Menzies A, Teague JW, Campbell PJ, Stratton MR, Futreal PA	2011	COSMIC: mining complete cancer genomes in the Catalogue of Somatic Mutations in Cancer	Nucleic Acids Res	39	945-950	20952405	Japan	Japanese	http://cellbank.nibiohn.go.jp/~cellbank/en/search_res_det.cgi?ID=1917
c.145G>C	p.D49H	rs587780728	Somatic	Endometrial carcinoma	Cancer	Cell line	Ishikawa (Heraklio)	-	-	DMU	14,863	30,908	23,292	19,053	10,564	9,654	18,072	15,12	2946	Barretina J, Caponigro G, Stransky N, Venkatesan K, Margolin AA, Kim S, Wilson CJ, Lehar J, Kryukov GV, Sonkin D, Reddy A, Liu M, Murray L, Berger MF, Monahan JE, Morais P, Meltzer J, Korejwa A, Jane-Valbuena J, Mapa FA, Thibault J, Bric-Furlong E, Raman P, Shipway A, Engels IH, Cheng J, Yu GK, Yu J, Aspesi PJ, de Silva M, Jagtap K, Jones MD, Wang L, Hatton C, Palescandolo E, Gupta S, Mahan S, So…	2012	The Cancer Cell Line Encyclopedia enables predictive modelling of anticancer drug sensitivity.	Nature	483	603-607	22460905	Japan	Japanese	http://cellbank.nibiohn.go.jp/~cellbank/en/search_res_det.cgi?ID=6977
c.145G>C	p.D49H	rs587780728	Germline	Osteosarcoma	No disease	Peripheral blood lymphocytes	MK1	Family history of cancer	-	DMU	14,863	30,908	23,292	19,053	10,564	9,654	18,072	15,12	4402	Yamaguchi K, Urakami K, Nagashima T, Shimoda Y, Ohnami S, Ohnami S, Ohshima K, Mochizuki T, Hatakeyama K, Serizawa M, Akiyama Y, Maruyama K, Katagiri H, Ishida Y, Takahashi K, Nishimura S, Terashima M, Kawamura T, Kinugasa Y, Yamakawa Y, Onitsuka T, Ohde Y, Sugino T, Ito I, Matsubayashi H, Horiuchi Y, Mizuguchi M, Yamazaki M, Inoue K, Wakamatsu K, Sugiyama M, Uesaka K, Kusuhara M	2016	Prevalence of low-penetrant germline TP53 D49H mutation in Japanese cancer patients.	Biomed Res	37	259-264	27545002	Japan	Japanese	https://pubmed.ncbi.nlm.nih.gov/27545002/
c.145G>C	p.D49H	rs587780728	Germline	Breast carcinoma	No disease	Peripheral blood lymphocytes	MK2	-	-	SM	14,863	30,908	23,292	19,053	10,564	9,654	18,072	15,12	4402	Yamaguchi K, Urakami K, Nagashima T, Shimoda Y, Ohnami S, Ohnami S, Ohshima K, Mochizuki T, Hatakeyama K, Serizawa M, Akiyama Y, Maruyama K, Katagiri H, Ishida Y, Takahashi K, Nishimura S, Terashima M, Kawamura T, Kinugasa Y, Yamakawa Y, Onitsuka T, Ohde Y, Sugino T, Ito I, Matsubayashi H, Horiuchi Y, Mizuguchi M, Yamazaki M, Inoue K, Wakamatsu K, Sugiyama M, Uesaka K, Kusuhara M	2016	Prevalence of low-penetrant germline TP53 D49H mutation in Japanese cancer patients.	Biomed Res	37	259-264	27545002	Japan	Japanese	https://pubmed.ncbi.nlm.nih.gov/27545002/
c.145G>C	p.D49H	rs587780728	Germline	Head and Neck SCC	No disease	Peripheral blood lymphocytes	MK3	-	-	SM	14,863	30,908	23,292	19,053	10,564	9,654	18,072	15,12	4402	Yamaguchi K, Urakami K, Nagashima T, Shimoda Y, Ohnami S, Ohnami S, Ohshima K, Mochizuki T, Hatakeyama K, Serizawa M, Akiyama Y, Maruyama K, Katagiri H, Ishida Y, Takahashi K, Nishimura S, Terashima M, Kawamura T, Kinugasa Y, Yamakawa Y, Onitsuka T, Ohde Y, Sugino T, Ito I, Matsubayashi H, Horiuchi Y, Mizuguchi M, Yamazaki M, Inoue K, Wakamatsu K, Sugiyama M, Uesaka K, Kusuhara M	2016	Prevalence of low-penetrant germline TP53 D49H mutation in Japanese cancer patients.	Biomed Res	37	259-264	27545002	Japan	Japanese	https://pubmed.ncbi.nlm.nih.gov/27545002/
c.145G>C	p.D49H	rs587780728	Germline	Colorectal carcinoma	No disease	Peripheral blood lymphocytes	MK4	-	-	SM	14,863	30,908	23,292	19,053	10,564	9,654	18,072	15,12	4402	Yamaguchi K, Urakami K, Nagashima T, Shimoda Y, Ohnami S, Ohnami S, Ohshima K, Mochizuki T, Hatakeyama K, Serizawa M, Akiyama Y, Maruyama K, Katagiri H, Ishida Y, Takahashi K, Nishimura S, Terashima M, Kawamura T, Kinugasa Y, Yamakawa Y, Onitsuka T, Ohde Y, Sugino T, Ito I, Matsubayashi H, Horiuchi Y, Mizuguchi M, Yamazaki M, Inoue K, Wakamatsu K, Sugiyama M, Uesaka K, Kusuhara M	2016	Prevalence of low-penetrant germline TP53 D49H mutation in Japanese cancer patients.	Biomed Res	37	259-264	27545002	Japan	Japanese	https://pubmed.ncbi.nlm.nih.gov/27545002/
c.145G>C	p.D49H	rs587780728	Germline	Hepatocellular carcinoma	No disease	Peripheral blood lymphocytes	MK5	-	-	SM	14,863	30,908	23,292	19,053	10,564	9,654	18,072	15,12	4402	Yamaguchi K, Urakami K, Nagashima T, Shimoda Y, Ohnami S, Ohnami S, Ohshima K, Mochizuki T, Hatakeyama K, Serizawa M, Akiyama Y, Maruyama K, Katagiri H, Ishida Y, Takahashi K, Nishimura S, Terashima M, Kawamura T, Kinugasa Y, Yamakawa Y, Onitsuka T, Ohde Y, Sugino T, Ito I, Matsubayashi H, Horiuchi Y, Mizuguchi M, Yamazaki M, Inoue K, Wakamatsu K, Sugiyama M, Uesaka K, Kusuhara M	2016	Prevalence of low-penetrant germline TP53 D49H mutation in Japanese cancer patients.	Biomed Res	37	259-264	27545002	Japan	Japanese	https://pubmed.ncbi.nlm.nih.gov/27545002/
c.145G>C	p.D49H	rs587780728	Germline	Gastric carcinoma	No disease	Peripheral blood lymphocytes	MK6	-	-	SM	14,863	30,908	23,292	19,053	10,564	9,654	18,072	15,12	4402	Yamaguchi K, Urakami K, Nagashima T, Shimoda Y, Ohnami S, Ohnami S, Ohshima K, Mochizuki T, Hatakeyama K, Serizawa M, Akiyama Y, Maruyama K, Katagiri H, Ishida Y, Takahashi K, Nishimura S, Terashima M, Kawamura T, Kinugasa Y, Yamakawa Y, Onitsuka T, Ohde Y, Sugino T, Ito I, Matsubayashi H, Horiuchi Y, Mizuguchi M, Yamazaki M, Inoue K, Wakamatsu K, Sugiyama M, Uesaka K, Kusuhara M	2016	Prevalence of low-penetrant germline TP53 D49H mutation in Japanese cancer patients.	Biomed Res	37	259-264	27545002	Japan	Japanese	https://pubmed.ncbi.nlm.nih.gov/27545002/
c.145G>C	p.D49H	rs587780728	Somatic	Medullary carcinoma of the thyroid	Cancer	Tumour	MTC16	-	-	SM	14,863	30,908	23,292	19,053	10,564	9,654	18,072	15,12	198	Yana I, Nakamura T, Shin E, Karakawa K, Kurahashi H, Kurita Y, Kobayashi T, Mori T, Nishisho I and Takai S	1992	Inactivation of the p53 gene is not required for tumorigenesis of medullary thyroid carcinoma or pheochromocytoma	Jpn J Cancer Res	83	1113-1116	1483923	Japan	Japanese	https://pubmed.ncbi.nlm.nih.gov/1483923/
c.145G>C	p.D49H	rs587780728	Somatic	Breast carcinoma	Cancer	Tumour	SN6	-	-	SM	14,863	30,908	23,292	19,053	10,564	9,654	18,072	15,12	2885	Oshima K, Naoi Y, Kishi K, Nakamura Y, Iwamoto T, Shimazu K, Nakayama T, Kim SJ, Baba Y, Tamaki Y, Noguchi S	2011	Gene expression signature of TP53 but not its mutation status predicts response to sequential paclitaxel and 5-FU/epirubicin/cyclophosphamide in human breast cancer	Cancer Lett	307	149-157	21514041	Japan	Japanese	https://pubmed.ncbi.nlm.nih.gov/21514041/

## Sheet: E11Q
cDNA_variant	Protein p1 _TP53	SNP_ID	Mutation_origin	Disease	Sample_pathology	Sample_origin	Name	Hereditary_syndrome	Genetic_Background	Complexity	WAF1	MDM2	BAX	1433s	AIP	GADD45	NOXA	p53R2	Reference_ID	Authors	Year	Title	Journal	Volume	Pages	Medline	Authors_Country	Patient_Ethnicity	Link
c.31G>C	p.E11Q	rs201382018	Germline	Intracranial germ cell	Cancer	Peripheral blood lymphocytes	IGCT-G12-T	No data	No data	SM	67,482	146,789	182,913	112,012	67,301	79,909	145,84	168,938	3589	Wang L, Yamaguchi S, Burstein MD, Terashima K, Chang K, Ng HK, Nakamura H, He Z, Doddapaneni H, Lewis L, Wang M, Suzuki T, Nishikawa R, Natsume A, Terasaka S, Dauser R, Whitehead W, Adekunle A, Sun J, Qiao Y, Marth G, Muzny DM, Gibbs RA, Leal SM, Wheeler DA, Lau CC	2014	Novel somatic and germline mutations in intracranial germ cell tumours.	Nature	511	241-245	24896186	Multicentric with a preponderance of Asian individuals	Likely Asian	https://pubmed.ncbi.nlm.nih.gov/24896186/
c.31G>C	p.E11Q	rs201382018	Somatic	Intracranial germ cell	Cancer	Tumour	IGCT-M5	-	-	SM	67,482	146,789	182,913	112,012	67,301	79,909	145,84	168,938	3589	Wang L, Yamaguchi S, Burstein MD, Terashima K, Chang K, Ng HK, Nakamura H, He Z, Doddapaneni H, Lewis L, Wang M, Suzuki T, Nishikawa R, Natsume A, Terasaka S, Dauser R, Whitehead W, Adekunle A, Sun J, Qiao Y, Marth G, Muzny DM, Gibbs RA, Leal SM, Wheeler DA, Lau CC	2014	Novel somatic and germline mutations in intracranial germ cell tumours.	Nature	511	241-245	24896186	Multicentric with a preponderance of Asian individuals	Likely Asian	https://pubmed.ncbi.nlm.nih.gov/24896186/
c.31G>C	p.E11Q	rs201382018	Somatic	Cancer of Unknown Primary (CUP)	Cancer	Tumour	GENIE-DFCI-004802-3140	-	-	SM	67,482	146,789	182,913	112,012	67,301	79,909	145,84	168,938	4455	Consortium AACRPGENIE	2017	GENIE-DFCI-Bladder carcinoma_4452	Cancer Discov	7	818-831	28572459	Multicentric	No Information	https://pubmed.ncbi.nlm.nih.gov/28572459/
c.31G>C	p.E11Q	rs201382018	Somatic	Breast carcinoma	Cancer	Tumour	YHP51	-	-	SM	67,482	146,789	182,913	112,012	67,301	79,909	145,84	168,938	3897	Park K, Choi MK, Jung HH, Do IG, Lee KH, Ahn T, Kil WH, Kim SW, Lee JE, Nam SJ, Kim DH, Ahn JS, Im YH, Park YH	2015	Molecular characterization of patients with pathologic complete response or early failure after neoadjuvant chemotherapy for locally advanced breast cancer using next generation sequencing and nCounter assay.	Oncotarget	0	on line	26009992	Korea	Korean	https://pubmed.ncbi.nlm.nih.gov/26009992/
c.31G>C	p.E11Q	rs201382018	Somatic	Hodgkin's lymphoma	Cancer	Tumour	6	-	-	SM	67,482	146,789	182,913	112,012	67,301	79,909	145,84	168,938	4055	Han E, Lee H, Kim M, Kim Y, Han K, Lee SE, Kim HJ, Kim DW	2014	Characteristics of hematologic malignancies with coexisting t(9;22) and inv(16) chromosomal abnormalities.	Blood Res	49	22-28	24724063	Korea	Korean	https://pubmed.ncbi.nlm.nih.gov/24724063/
c.31G>C	p.E11Q	rs201382018	Somatic	B-Acute lymphoblastic leukemia	Cancer	Tumour	3	-	-	SM	67,482	146,789	182,913	112,012	67,301	79,909	145,84	168,938	613	Kawamura M, Kikuchi A, Kobayashi S, Hanada R, Yamamoto K, Horibe K, Shikano T, Ueda K, Hayashi K, Sekiya T and Hayashi Y	1995	Mutations of the p53 and ras genes in childhood t(1;19)-acute lymphoblastic leukemia	Blood	85	2546-2552	7727782	Japan	Japanese	https://pubmed.ncbi.nlm.nih.gov/7727782/
c.31G>C	p.E11Q	rs201382018	Somatic	Breast carcinoma	Cancer	Tumour	10	-	-	SM	67,482	146,789	182,913	112,012	67,301	79,909	145,84	168,938	3580	Uji K, Naoi Y, Kagara N, Shimoda M, Shimomura A, Maruyama N, Shimazu K, Kim SJ, Noguchi S	2014	Significance of TP53 mutations determined by next-generation “deep” sequencing in prognosis of estrogen receptor-positive breast cancer.	Cancer Lett	342	19-26	23973262	Japan	Japanese	https://pubmed.ncbi.nlm.nih.gov/23973262/
c.31G>C	p.E11Q	rs201382018	Somatic	Breast carcinoma	Cancer	Tumour	2	-	-	SM	67,482	146,789	182,913	112,012	67,301	79,909	145,84	168,938	3580	Uji K, Naoi Y, Kagara N, Shimoda M, Shimomura A, Maruyama N, Shimazu K, Kim SJ, Noguchi S	2014	Significance of TP53 mutations determined by next-generation “deep” sequencing in prognosis of estrogen receptor-positive breast cancer.	Cancer Lett	342	19-26	23973262	Japan	Japanese	https://pubmed.ncbi.nlm.nih.gov/23973262/
c.31G>C	p.E11Q	rs201382018	Somatic	Lung (NSCLC)	Cancer	Tumour	45	-	-	SM	67,482	146,789	182,913	112,012	67,301	79,909	145,84	168,938	3121	Yamaguchi F, Kugawa S, Tateno H, Kokubu F, Fukuchi K	2012	Analysis of EGFR, KRAS and P53 mutations in lung cancer using cells in the curette lavage fluid obtained by bronchoscopy.	Lung Cancer	78	201-206	23026641	Japan	Japanese	https://pubmed.ncbi.nlm.nih.gov/23026641/
c.31G>C	p.E11Q	rs201382018	Somatic	B-Acute lymphoblastic leukemia	Cancer	Cell line	KASUMI-2	-	-	SM	67,482	146,789	182,913	112,012	67,301	79,909	145,84	168,938	2946	Barretina J, Caponigro G, Stransky N, Venkatesan K, Margolin AA, Kim S, Wilson CJ, Lehar J, Kryukov GV, Sonkin D, Reddy A, Liu M, Murray L, Berger MF, Monahan JE, Morais P, Meltzer J, Korejwa A, Jane-Valbuena J, Mapa FA, Thibault J, Bric-Furlong E, Raman P, Shipway A, Engels IH, Cheng J, Yu GK, Yu J, Aspesi PJ, de Silva M, Jagtap K, Jones MD, Wang L, Hatton C, Palescandolo E, Gupta S, Mahan S, So…	2012	The Cancer Cell Line Encyclopedia enables predictive modelling of anticancer drug sensitivity.	Nature	483	603-607	22460905	Japan	Japanese	http://cellbank.nibiohn.go.jp/~cellbank/en/search_res_det.cgi?ID=6382
c.31G>C	p.E11Q	rs201382018	Germline	MDS/MPN-U	Cancer	Peripheral blood lymphocytes	3	No data	No data	SM	67,482	146,789	182,913	112,012	67,301	79,909	145,84	168,938	3000	Ismael O, Shimada A, Hama A, Elshazley M, Muramatsu H, Goto A, Sakaguchi H, Tanaka M, Takahashi Y, Yinyan X, Fukuda M, Miyajima Y, Yamashita Y, Horibe K, Hanada R, Ito M, Kojima S	2012	De novo childhood myelodysplastic/myeloproliferative disease with unique molecular characteristics	Br J Haematol	158	129-137	22571758	Japan	Japanese	https://pubmed.ncbi.nlm.nih.gov/22571758/
c.31G>C	p.E11Q	rs201382018	Somatic	Breast carcinoma	Cancer	Tumour	10	-	-	DMU	67,482	146,789	182,913	112,012	67,301	79,909	145,84	168,938	3053	Nakamura Y, Oshima K, Naoi Y, Nakayama T, Kim SJ, Shimazu K, Shimomura A, Maruyama N, Tamaki Y, Noguchi S	2012	14-3-3sigma expression is associated with poor pathological complete response to neoadjuvant chemotherapy in human breast cancers.	Breast Cancer Res Treat	134	229-236	22315133	Japan	Japanese	https://pubmed.ncbi.nlm.nih.gov/22315133/
c.31G>C	p.E11Q	rs201382018	Somatic	Breast carcinoma	Cancer	Tumour	11	-	-	SM	67,482	146,789	182,913	112,012	67,301	79,909	145,84	168,938	3053	Nakamura Y, Oshima K, Naoi Y, Nakayama T, Kim SJ, Shimazu K, Shimomura A, Maruyama N, Tamaki Y, Noguchi S	2012	14-3-3sigma expression is associated with poor pathological complete response to neoadjuvant chemotherapy in human breast cancers.	Breast Cancer Res Treat	134	229-236	22315133	Japan	Japanese	https://pubmed.ncbi.nlm.nih.gov/22315133/
c.31G>C	p.E11Q	rs201382018	Somatic	Breast carcinoma	Cancer	Tumour	12	-	-	SM	67,482	146,789	182,913	112,012	67,301	79,909	145,84	168,938	3053	Nakamura Y, Oshima K, Naoi Y, Nakayama T, Kim SJ, Shimazu K, Shimomura A, Maruyama N, Tamaki Y, Noguchi S	2012	14-3-3sigma expression is associated with poor pathological complete response to neoadjuvant chemotherapy in human breast cancers.	Breast Cancer Res Treat	134	229-236	22315133	Japan	Japanese	https://pubmed.ncbi.nlm.nih.gov/22315133/
c.31G>C	p.E11Q	rs201382018	Somatic	Breast carcinoma	Cancer	Tumour	9	-	-	SM	67,482	146,789	182,913	112,012	67,301	79,909	145,84	168,938	3053	Nakamura Y, Oshima K, Naoi Y, Nakayama T, Kim SJ, Shimazu K, Shimomura A, Maruyama N, Tamaki Y, Noguchi S	2012	14-3-3sigma expression is associated with poor pathological complete response to neoadjuvant chemotherapy in human breast cancers.	Breast Cancer Res Treat	134	229-236	22315133	Japan	Japanese	https://pubmed.ncbi.nlm.nih.gov/22315133/
c.31G>C	p.E11Q	rs201382018	Somatic	Breast carcinoma	Cancer	Tumour	SN1	-	-	SM	67,482	146,789	182,913	112,012	67,301	79,909	145,84	168,938	2506	Ooe A, Kato K, Noguchi S	2007	Possible involvement of CCT5, RGS3, and YKT6 genes up-regulated in p53-mutated tumors in resistance to docetaxel in human breast cancers	Breast Cancer Res Treat	101	305-315	16821082	Japan	Japanese	https://pubmed.ncbi.nlm.nih.gov/16821082/
c.31G>C	p.E11Q	rs201382018	Somatic	Ovarian carcinoma	Cancer	Tumour	18	-	BRCA1	DMU	67,482	146,789	182,913	112,012	67,301	79,909	145,84	168,938	2334	Amikura T, Sekine M, Hirai Y, Fujimoto S, Hatae M, Kobayashi I, Fujii T, Nagata I, Ushijima K, Obata K, Suzuki M, Yoshinaga M, Umesaki N, Satoh S, Enomoto T, Motoyama S, Nishino K, Haino K, Tanaka K	2006	Mutational analysis of TP53 and p21 in familial and sporadic ovarian cancer in Japan	Gynecol Oncol	100	365-371	16337994	Japan	Japanese	https://pubmed.ncbi.nlm.nih.gov/16337994/
c.31G>C	p.E11Q	rs201382018	Somatic	Gastric carcinoma	Cancer	Cell line	GCIY	-	-	DMU	67,482	146,789	182,913	112,012	67,301	79,909	145,84	168,938	2831	Forbes SA, Bindal N, Bamford S, Cole C, Kok CY, Beare D, Jia M, Shepherd R, Leung K, Menzies A, Teague JW, Campbell PJ, Stratton MR, Futreal PA	2011	COSMIC: mining complete cancer genomes in the Catalogue of Somatic Mutations in Cancer	Nucleic Acids Res	39	945-950	20952405	Japan	Japanese	http://cellbank.nibiohn.go.jp/~cellbank/en/search_res_det.cgi?ID=6382
c.31G>C	p.E11Q	rs201382018	Somatic	Lung (NSCLC)	Cancer	Cell line	LU-65	-	-	DMU	67,482	146,789	182,913	112,012	67,301	79,909	145,84	168,938	2831	Forbes SA, Bindal N, Bamford S, Cole C, Kok CY, Beare D, Jia M, Shepherd R, Leung K, Menzies A, Teague JW, Campbell PJ, Stratton MR, Futreal PA	2011	COSMIC: mining complete cancer genomes in the Catalogue of Somatic Mutations in Cancer	Nucleic Acids Res	39	945-950	20952405	Japan	Japanese	http://cellbank.nibiohn.go.jp/legacy/celldata/jcrb0079.htm
c.31G>C	p.E11Q	rs201382018	Somatic	Lung (NSCLC)	Cancer	Tumour	1	-	-	DMU	67,482	146,789	182,913	112,012	67,301	79,909	145,84	168,938	2165	Mori S, Ito G, Usami N, Yoshioka H, Ueda Y, Kodama Y, Takahashi M, Fong KM, Shimokata K, Sekido Y	2004	p53 apoptotic pathway molecules are frequently and simultaneously altered in nonsmall cell lung carcinoma	Cancer	100	1673-1682	15073856	Japan	Japanese	https://pubmed.ncbi.nlm.nih.gov/15073856/
c.31G>C	p.E11Q	rs201382018	Somatic	Lung (NSCLC)	Cancer	Tumour	2	-	-	SM	67,482	146,789	182,913	112,012	67,301	79,909	145,84	168,938	2165	Mori S, Ito G, Usami N, Yoshioka H, Ueda Y, Kodama Y, Takahashi M, Fong KM, Shimokata K, Sekido Y	2004	p53 apoptotic pathway molecules are frequently and simultaneously altered in nonsmall cell lung carcinoma	Cancer	100	1673-1682	15073856	Japan	Japanese	https://pubmed.ncbi.nlm.nih.gov/15073856/
c.31G>C	p.E11Q	rs201382018	Somatic	Prostate carcinoma	Cancer	Tumour	34	-	-	SM	67,482	146,789	182,913	112,012	67,301	79,909	145,84	168,938	531	Watanabe M, Ushijima T, Kakiuchi H, Shiraishi T, Yatani R, Shimazaki J, Kotake T, Sugimura T and Nagao M	1994	p53 gene mutations in human prostate cancers in japan: different mutation spectra between japan and western countries	Jpn J Cancer Res	85	904-910	7961118	Japan	Japanese	https://pubmed.ncbi.nlm.nih.gov/7961118/
c.31G>C	p.E11Q	rs201382018	Somatic	Ovarian carcinoma	Cancer	Tumour	16	-	-	SM	67,482	146,789	182,913	112,012	67,301	79,909	145,84	168,938	128	Kihana T, Tsuda H, Teshima S, Okada S, Matsuura S and Hirohashi S	1992	High incidence of p53 gene mutation in human ovarian cancer and its association with nuclear accumulation of p53 protein and tumor DNA aneuploidy	Jpn J Cancer Res	83	978-984	1429209	Japan	Japanese	https://pubmed.ncbi.nlm.nih.gov/1429209/
c.31G>C	p.E11Q	rs201382018	Somatic	Breast carcinoma	Cancer	Tumour	SN4	-	-	SM	67,482	146,789	182,913	112,012	67,301	79,909	145,84	168,938	2885	Oshima K, Naoi Y, Kishi K, Nakamura Y, Iwamoto T, Shimazu K, Nakayama T, Kim SJ, Baba Y, Tamaki Y, Noguchi S	2011	Gene expression signature of TP53 but not its mutation status predicts response to sequential paclitaxel and 5-FU/epirubicin/cyclophosphamide in human breast cancer	Cancer Lett	307	149-157	21514041	Japan	Japanese	https://pubmed.ncbi.nlm.nih.gov/21514041/
c.31G>C	p.E11Q	rs201382018	Somatic	Breast carcinoma	Cancer	Tumour	SN5	-	-	DMU	67,482	146,789	182,913	112,012	67,301	79,909	145,84	168,938	2885	Oshima K, Naoi Y, Kishi K, Nakamura Y, Iwamoto T, Shimazu K, Nakayama T, Kim SJ, Baba Y, Tamaki Y, Noguchi S	2011	Gene expression signature of TP53 but not its mutation status predicts response to sequential paclitaxel and 5-FU/epirubicin/cyclophosphamide in human breast cancer	Cancer Lett	307	149-157	21514041	Japan	Japanese	https://pubmed.ncbi.nlm.nih.gov/21514041/
c.31G>C	p.E11Q	rs201382018	Germline	None	No disease	Peripheral blood lymphocytes	MK31	-	-	SM	67,482	146,789	182,913	112,012	67,301	79,909	145,84	168,938	4402	Yamaguchi K, Urakami K, Nagashima T, Shimoda Y, Ohnami S, Ohnami S, Ohshima K, Mochizuki T, Hatakeyama K, Serizawa M, Akiyama Y, Maruyama K, Katagiri H, Ishida Y, Takahashi K, Nishimura S, Terashima M, Kawamura T, Kinugasa Y, Yamakawa Y, Onitsuka T, Ohde Y, Sugino T, Ito I, Matsubayashi H, Horiuchi Y, Mizuguchi M, Yamazaki M, Inoue K, Wakamatsu K, Sugiyama M, Uesaka K, Kusuhara M	2016	Prevalence of low-penetrant germline TP53 D49H mutation in Japanese cancer patients.	Biomed Res	37	259-264	27545002	Japan	Japanese	https://pubmed.ncbi.nlm.nih.gov/27545002/
c.31G>C	p.E11Q	rs201382018	Germline	Breast carcinoma	Cancer	Peripheral blood lymphocytes	ZA01125	No family history of cancer	-	SM	67,482	146,789	182,913	112,012	67,301	79,909	145,84	168,938	4628	Sun J, Meng H, Yao L, Lv M, Bai J, Zhang J, Wang L, Ouyang T, Li J, Wang T, Fan Z, Fan T, Lin B, Xie Y	2017	Germline Mutations in Cancer Susceptibility Genes in a Large Series of Unselected Breast Cancer Patients.	Clin Cancer Res	0	on line	28724667	China	Chinese	https://pubmed.ncbi.nlm.nih.gov/28724667/
c.31G>C	p.E11Q	rs201382018	Germline	Breast carcinoma	Cancer	Peripheral blood lymphocytes	ZA01314	No family history of cancer	-	SM	67,482	146,789	182,913	112,012	67,301	79,909	145,84	168,938	4628	Sun J, Meng H, Yao L, Lv M, Bai J, Zhang J, Wang L, Ouyang T, Li J, Wang T, Fan Z, Fan T, Lin B, Xie Y	2017	Germline Mutations in Cancer Susceptibility Genes in a Large Series of Unselected Breast Cancer Patients.	Clin Cancer Res	0	on line	28724667	China	Chinese	https://pubmed.ncbi.nlm.nih.gov/28724667/

## Sheet: E358V
cDNA_variant	Protein p1 _TP53	SNP_ID	Mutation_origin	Disease	Sample_pathology	Sample_origin	Name	Hereditary_syndrome	Genetic_Background	Complexity	WAF1	MDM2	BAX	1433s	AIP	GADD45	NOXA	p53R2	Reference_ID	Authors	Year	Title	Journal	Volume	Pages	Medline	Authors_Country	Patient_Ethnicity	Link
c.1073A>T	p.E358V	rs773553186	Somatic	Adrenocortical carcinoma	Cancer	Tumour	11	-	-	SM	48,354	86,994	83,149	68,891	57,549	54,33	89,111	81,154	2488	Libe R, Groussin L, Tissier F, Elie C, Rene-Corail F, Fratticci A, Jullian E, Beck-Peccoz P, Bertagna X, Gicquel C, Bertherat J	2007	Somatic TP53 mutations are relatively rare among adrenocortical cancers with the frequent 17p13 loss of heterozygosity	Clin Cancer Res	13	844-850	17289876	France/Italy	No data	https://pubmed.ncbi.nlm.nih.gov/17289876/
c.1073A>T	p.E358V	rs773553186	Germline	Breast carcinoma	Cancer	Peripheral blood lymphocytes	ZA00152	No family history of cancer	-	SM	48,354	86,994	83,149	68,891	57,549	54,33	89,111	81,154	4628	Sun J, Meng H, Yao L, Lv M, Bai J, Zhang J, Wang L, Ouyang T, Li J, Wang T, Fan Z, Fan T, Lin B, Xie Y	2017	Germline Mutations in Cancer Susceptibility Genes in a Large Series of Unselected Breast Cancer Patients.	Clin Cancer Res	0	on line	28724667	China	Chinese	https://pubmed.ncbi.nlm.nih.gov/28724667/
c.1073A>T	p.E358V	rs773553186	Germline	Breast carcinoma	Cancer	Peripheral blood lymphocytes	ZA00454	No family history of cancer	-	SM	48,354	86,994	83,149	68,891	57,549	54,33	89,111	81,154	4628	Sun J, Meng H, Yao L, Lv M, Bai J, Zhang J, Wang L, Ouyang T, Li J, Wang T, Fan Z, Fan T, Lin B, Xie Y	2017	Germline Mutations in Cancer Susceptibility Genes in a Large Series of Unselected Breast Cancer Patients.	Clin Cancer Res	0	on line	28724667	China	Chinese	https://pubmed.ncbi.nlm.nih.gov/28724667/
c.1073A>T	p.E358V	rs773553186	Germline	Breast carcinoma	Cancer	Peripheral blood lymphocytes	ZA05148	No family history of cancer	-	SM	48,354	86,994	83,149	68,891	57,549	54,33	89,111	81,154	4628	Sun J, Meng H, Yao L, Lv M, Bai J, Zhang J, Wang L, Ouyang T, Li J, Wang T, Fan Z, Fan T, Lin B, Xie Y	2017	Germline Mutations in Cancer Susceptibility Genes in a Large Series of Unselected Breast Cancer Patients.	Clin Cancer Res	0	on line	28724667	China	Chinese	https://pubmed.ncbi.nlm.nih.gov/28724667/
c.1073A>T	p.E358V	rs773553186	Somatic	Chronic myelomonocytic leukemia	Cancer	Tumour			-	SM	48,354	86,994	83,149	68,891	57,549	54,33	89,111	81,154	4628	Peng J, Zuo Z, Fu B, Oki Y, Tang G, Goswami M, Priyanka P, Muzzafar T, Medeiros LJ, Luthra R, Wang SA	2016	Chronic myelomonocytic leukemia with nucleophosmin (NPM1) mutation.	Eur J Haematol	96	65-71	25809997	USA/China	No data	https://pubmed.ncbi.nlm.nih.gov/25809997/
c.1073A>T	p.E358V	rs773553186	Somatic	Thyroid carcinoma	Cancer	Tumour			-	SM	48,354	86,994	83,149	68,891	57,549	54,33	89,111	81,154	4628	Lu Z, Zhang Y, Feng D, Sheng J, Yang W, Liu B	2017	Targeted next generation sequencing identifies somatic mutations and gene fusions in papillary thyroid carcinoma.	Oncotarget	8	45784-45792	28507274	China	Chinese	https://pubmed.ncbi.nlm.nih.gov/28507274/

## Sheet: V31I
cDNA_variant	Protein p1 _TP53	SNP_ID	Mutation_origin	Disease	Sample_pathology	Sample_origin	Name	Hereditary_syndrome	Genetic_Background	Complexity	WAF1	MDM2	BAX	1433s	AIP	GADD45	NOXA	p53R2	Reference_ID	Authors	Year	Title	Journal	Volume	Pages	Medline	Authors_Country	Patient_Ethnicity	Link
c.91G>A	p.V31I	rs201753350	Somatic	B-Acute lymphoblastic leukemia	Cancer	Tumour	SJBALL020681	-	-	SM	62,792	113,457	104,033	129,252	90,612	75,567	170,397	130,11	3523	Roberts KG, Li Y, Payne-Turner D, Harvey RC, Yang YL, Pei D, McCastlain K, Ding L, Lu C, Song G, Ma J, Becksfort J, Rusch M, Chen SC, Easton J, Cheng J, Boggs K, Santiago-Morales N, Iacobucci I, Fulton RS, Wen J, Valentine M, Cheng C, Paugh SW, Devidas M, Chen IM, Reshmi S, Smith A, Hedlund E, Gupta P, Nagahawatte P, Wu G, Chen X, Yergeau D, Vadodaria B, Mulder H, Winick NJ, Larsen EC, Carroll WL…	2014	Targetable kinase-activating lesions in Ph-like acute lymphoblastic leukemia.	N Engl J Med	371	1005-1015	25207766	USA	American
c.91G>A	p.V31I	rs201753350	Somatic	B-Acute lymphoblastic leukemia	Cancer	Tumour	SJBALL021080	-	-	SM	62,792	113,457	104,033	129,252	90,612	75,567	170,397	130,11	3523	Roberts KG, Li Y, Payne-Turner D, Harvey RC, Yang YL, Pei D, McCastlain K, Ding L, Lu C, Song G, Ma J, Becksfort J, Rusch M, Chen SC, Easton J, Cheng J, Boggs K, Santiago-Morales N, Iacobucci I, Fulton RS, Wen J, Valentine M, Cheng C, Paugh SW, Devidas M, Chen IM, Reshmi S, Smith A, Hedlund E, Gupta P, Nagahawatte P, Wu G, Chen X, Yergeau D, Vadodaria B, Mulder H, Winick NJ, Larsen EC, Carroll WL…	2014	Targetable kinase-activating lesions in Ph-like acute lymphoblastic leukemia.	N Engl J Med	371	1005-1015	25207766	USA	American
c.91G>A	p.V31I	rs201753350	Somatic	Acute myeloid leukemia	Cancer	Tumour	2	-	-	SM	62,792	113,457	104,033	129,252	90,612	75,567	170,397	130,11	3780	Hou HA, Chou WC, Kuo YY, Liu CY, Lin LI, Tseng MH, Chiang YC, Liu MC, Liu CW, Tang JL, Yao M, Li CC, Huang SY, Ko BS, Hsu SC, Chen CY, Lin CT, Wu SJ, Tsay W, Chen YC, Tien HF	2015	TP53 mutations in de novo acute myeloid leukemia patients: longitudinal follow-ups show the mutation is stable during disease evolution.	Blood Cancer J	5	e331	26230955	Taiwan	Taiwanese
c.91G>A	p.V31I	rs201753350	Somatic	Acute myeloid leukemia	Cancer	Tumour	32	-	-	SM	62,792	113,457	104,033	129,252	90,612	75,567	170,397	130,11	3780	Hou HA, Chou WC, Kuo YY, Liu CY, Lin LI, Tseng MH, Chiang YC, Liu MC, Liu CW, Tang JL, Yao M, Li CC, Huang SY, Ko BS, Hsu SC, Chen CY, Lin CT, Wu SJ, Tsay W, Chen YC, Tien HF	2015	TP53 mutations in de novo acute myeloid leukemia patients: longitudinal follow-ups show the mutation is stable during disease evolution.	Blood Cancer J	5	e331	26230955	Taiwan	Taiwanese
c.91G>A	p.V31I	rs201753350	Somatic	Acute myeloid leukemia	Cancer	Tumour	34	-	-	SM	62,792	113,457	104,033	129,252	90,612	75,567	170,397	130,11	3780	Hou HA, Chou WC, Kuo YY, Liu CY, Lin LI, Tseng MH, Chiang YC, Liu MC, Liu CW, Tang JL, Yao M, Li CC, Huang SY, Ko BS, Hsu SC, Chen CY, Lin CT, Wu SJ, Tsay W, Chen YC, Tien HF	2015	TP53 mutations in de novo acute myeloid leukemia patients: longitudinal follow-ups show the mutation is stable during disease evolution.	Blood Cancer J	5	e331	26230955	Taiwan	Taiwanese
c.91G>A	p.V31I	rs201753350	Somatic	Urothelial TCC	Cancer	Tumour	21	-	-	SM	62,792	113,457	104,033	129,252	90,612	75,567	170,397	130,11	2952	Chen CH, Dickman KG, Moriya M, Zavadil J, Sidorenko VS, Edwards KL, Gnatenko DV, Wu L, Turesky RJ, Wu XR, Pu YS, Grollman AP	2012	Aristolochic acid-associated urothelial cancer in Taiwan	Proc Natl Acad Sci U S A	109	8241-8246	22493262	Taiwan	Taiwanese
c.91G>A	p.V31I	rs201753350	Somatic	Urothelial TCC	Cancer	Tumour	27	-	-	DMU	62,792	113,457	104,033	129,252	90,612	75,567	170,397	130,11	2952	Chen CH, Dickman KG, Moriya M, Zavadil J, Sidorenko VS, Edwards KL, Gnatenko DV, Wu L, Turesky RJ, Wu XR, Pu YS, Grollman AP	2012	Aristolochic acid-associated urothelial cancer in Taiwan	Proc Natl Acad Sci U S A	109	8241-8246	22493262	Taiwan	Taiwanese
c.91G>A	p.V31I	rs201753350	Somatic	B-Chronic lymphocytic leukemia	Cancer	Tumour	PG1	-	-	SM	62,792	113,457	104,033	129,252	90,612	75,567	170,397	130,11	4401	Wu SJ, Lin CT, Agathangelidis A, Lin LI, Kuo YY, Tien HF, Ghia P	2017	Distinct molecular genetics of chronic lymphocytic leukemia in Taiwan: clinical and pathogenetic implications.	Haematologica			28255015	Taiwan	Taiwanese
c.91G>A	p.V31I	rs201753350	Somatic	B-Chronic lymphocytic leukemia	Cancer	Tumour	PG2	-	-	SM	62,792	113,457	104,033	129,252	90,612	75,567	170,397	130,11	4401	Wu SJ, Lin CT, Agathangelidis A, Lin LI, Kuo YY, Tien HF, Ghia P	2017	Distinct molecular genetics of chronic lymphocytic leukemia in Taiwan: clinical and pathogenetic implications.	Haematologica			28255015	Taiwan	Taiwanese
c.91G>A	p.V31I	rs201753350	Somatic	B-Chronic lymphocytic leukemia	Cancer	Tumour	PG3	-	-	SM	62,792	113,457	104,033	129,252	90,612	75,567	170,397	130,11	4401	Wu SJ, Lin CT, Agathangelidis A, Lin LI, Kuo YY, Tien HF, Ghia P	2017	Distinct molecular genetics of chronic lymphocytic leukemia in Taiwan: clinical and pathogenetic implications.	Haematologica			28255015	Taiwan	Taiwanese
c.91G>A	p.V31I	rs201753350	Somatic	Melanoma	Cancer	Tumour	10	-	-	SM	62,792	113,457	104,033	129,252	90,612	75,567	170,397	130,11	3424	Jeck WR, Parker J, Carson CC, Shields JM, Sambade MJ, Peters EC, Burd CE, Thomas NE, Chiang DY, Liu W, Eberhard DA, Ollila D, Grilley-Olson J, Moschos S, Neil Hayes D, Sharpless NE	2014	Targeted next generation sequencing identifies clinically actionable mutations in patients with melanoma.	Pigment Cell Melanoma Res	27	653-663	24628946	Multicentric	Asian
c.91G>A	p.V31I	rs201753350	Germline	Breast carcinoma	Cancer	Peripheral blood lymphocytes	520	No data	No data	SM	62,792	113,457	104,033	129,252	90,612	75,567	170,397	130,11	4002	Tung N, Battelli C, Allen B, Kaldate R, Bhatnagar S, Bowles K, Timms K, Garber JE, Herold C, Ellisen L, Krejdovsky J, DeLeonardis K, Sedgwick K, Soltis K, Roa B, Wenstrup RJ, Hartman AR	2015	Frequency of mutations in individuals with breast cancer referred for BRCA1 and BRCA2 testing using next-generation sequencing with a 25-gene panel.	Cancer	121	25-33	25186627	Multicentric	Asian
c.91G>A	p.V31I	rs201753350	Germline	None	No disease	Peripheral blood lymphocytes	HRM14	Case-control data sets as part of the International Parkinson’s Disease Genomics Consortium	No data	SM	62,792	113,457	104,033	129,252	90,612	75,567	170,397	130,11	4324	Lubbe SJ, Escott-Price V, Brice A, Gasser T, Pittman AM, Bras J, Hardy J, Heutink P, Wood NM, Singleton AB, Grosset DG, Carroll CB, Law MH, Demenais F, Iles MM, Consortium MM-A, Bishop DT, Newton-Bishop J, Williams NM, Morris HR, Consortium IPDG	2016	Rare variants analysis of cutaneous malignant melanoma genes in Parkinson’s disease.	Neurobiol Aging	0	on line	27640074	Multicentric	No information
c.91G>A	p.V31I	rs201753350	Somatic	Liposarcoma	Cancer	Tumour	LPS31	-	-	DMU	62,792	113,457	104,033	129,252	90,612	75,567	170,397	130,11	4060	Kanojia D, Nagata Y, Garg M, Lee DH, Sato A, Yoshida K, Sato Y, Sanada M, Mayakonda A, Bartenhagen C, Klein HU, Doan NB, Said JW, Mohith S, Gunasekar S, Shiraishi Y, Chiba K, Tanaka H, Miyano S, Myklebost O, Yang H, Dugas M, Meza-Zepeda LA, Silberman AW, Forscher C, Tyner JW, Ogawa S, Koeffler HP	2015	Genomic landscape of liposarcoma.	Oncotarget	6	42429-42444	26643872	Multicentric	Asian
c.91G>A	p.V31I	rs201753350	Somatic	Lung (NSCLC)	Cancer	Tumour	TRF075264	-	-	SM	62,792	113,457	104,033	129,252	90,612	75,567	170,397	130,11	4184	Lim SM, Kim EY, Kim HR, Ali SM, Greenbowe JR, Shim HS, Chang H, Lim S, Paik S, Cho BC	2016	Genomic profiling of lung adenocarcinoma patients reveals therapeutic targets and confers clinical benefit when standard molecular testing is negative.	Oncotarget	0	on line	26992220	Korea	Korean
c.91G>A	p.V31I	rs201753350	Somatic	Lung (NSCLC)	Cancer	Tumour	TRF120859	-	-	SM	62,792	113,457	104,033	129,252	90,612	75,567	170,397	130,11	4184	Lim SM, Kim EY, Kim HR, Ali SM, Greenbowe JR, Shim HS, Chang H, Lim S, Paik S, Cho BC	2016	Genomic profiling of lung adenocarcinoma patients reveals therapeutic targets and confers clinical benefit when standard molecular testing is negative.	Oncotarget	0	on line	26992220	Korea	Korean
c.91G>A	p.V31I	rs201753350	Somatic	Lung (NSCLC)	Cancer	Tumour	TRF120863	-	-	DMU	62,792	113,457	104,033	129,252	90,612	75,567	170,397	130,11	4184	Lim SM, Kim EY, Kim HR, Ali SM, Greenbowe JR, Shim HS, Chang H, Lim S, Paik S, Cho BC	2016	Genomic profiling of lung adenocarcinoma patients reveals therapeutic targets and confers clinical benefit when standard molecular testing is negative.	Oncotarget	0	on line	26992220	Korea	Korean
c.91G>A	p.V31I	rs201753350	Somatic	Breast carcinoma	Cancer	Tumour	13	-	-	SM	62,792	113,457	104,033	129,252	90,612	75,567	170,397	130,11	3053	Nakamura Y, Oshima K, Naoi Y, Nakayama T, Kim SJ, Shimazu K, Shimomura A, Maruyama N, Tamaki Y, Noguchi S	2012	14-3-3sigma expression is associated with poor pathological complete response to neoadjuvant chemotherapy in human breast cancers.	Breast Cancer Res Treat	134	229-236	22315133	Japan	Japanese
c.91G>A	p.V31I	rs201753350	Somatic	Lung (NSCLC)	Cancer	Tumour	4	-	-	SM	62,792	113,457	104,033	129,252	90,612	75,567	170,397	130,11	2165	Mori S, Ito G, Usami N, Yoshioka H, Ueda Y, Kodama Y, Takahashi M, Fong KM, Shimokata K, Sekido Y	2004	p53 apoptotic pathway molecules are frequently and simultaneously altered in nonsmall cell lung carcinoma	Cancer	100	1673-1682	15073856	Japan	Japanese
c.91G>A	p.V31I	rs201753350	Somatic	Breast carcinoma	Cancer	Tumour	6	-	-	SM	62,792	113,457	104,033	129,252	90,612	75,567	170,397	130,11	3580	Uji K, Naoi Y, Kagara N, Shimoda M, Shimomura A, Maruyama N, Shimazu K, Kim SJ, Noguchi S	2014	Significance of TP53 mutations determined by next-generation “deep” sequencing in prognosis of estrogen receptor-positive breast cancer.	Cancer Lett	342	19-26	23973262	Japan	Japanese
c.91G>A	p.V31I	rs201753350	Germline	Gastric carcinoma	Cancer	Peripheral blood lymphocytes	HS1	Familial gastric cancer	No data	SM	62,792	113,457	104,033	129,252	90,612	75,567	170,397	130,11	2548	Yamada H, Shinmura K, Okudela K, Goto M, Suzuki M, Kuriki K, Tsuneyoshi T, Sugimura H	2007	Identification and characterization of a novel germ line p53 mutation in familial gastric cancer in the Japanese population	Carcinogenesis	28	2013-2018	17690113	Japan	Japanese
c.91G>A	p.V31I	rs201753350	Germline	Intracranial germ cell	Cancer	Peripheral blood lymphocytes	IGCT-NG1-T	No data	No data	SM	62,792	113,457	104,033	129,252	90,612	75,567	170,397	130,11	3589	Wang L, Yamaguchi S, Burstein MD, Terashima K, Chang K, Ng HK, Nakamura H, He Z, Doddapaneni H, Lewis L, Wang M, Suzuki T, Nishikawa R, Natsume A, Terasaka S, Dauser R, Whitehead W, Adekunle A, Sun J, Qiao Y, Marth G, Muzny DM, Gibbs RA, Leal SM, Wheeler DA, Lau CC	2014	Novel somatic and germline mutations in intracranial germ cell tumours.	Nature	511	241-245	24896186	Japan	Japanese
c.91G>A	p.V31I	rs201753350	Somatic	T-cell leukemia	Cancer	Cell line	KK1	-	-	DMU	62,792	113,457	104,033	129,252	90,612	75,567	170,397	130,11	2678	Kamihira S, Terada C, Sasaki D, Yanagihara K, Tsukasaki K, Hasegawa H, Yamada Y	2009	Aberrant p53 protein expression and function in a panel of hematopoietic cell lines with different p53 mutations	Eur J Haematol	82	301-307	19220422	Japan	Japanese	https://web.expasy.org/cellosaurus/CVCL_X908
c.91G>A	p.V31I	rs201753350	Somatic	Lung (NSCLC)	Cancer	Tumour	LUC106	-	-	MM	62,792	113,457	104,033	129,252	90,612	75,567	170,397	130,11	130	Kishimoto Y, Murakami Y, Shiraishi M, Hayashi K and Sekiya T	1992	Aberrations of the p53 tumor suppressor gene in human Non-Small cell carcinomas of the lung	Cancer Res	52	4799-4804	1324794	Japan	Japanese
c.91G>A	p.V31I	rs201753350	Somatic	Wilm's tumour	Cancer	Tumour	MF1	-	-	SM	62,792	113,457	104,033	129,252	90,612	75,567	170,397	130,11	4293	Oue T, Koshinaga T, Takimoto T, Okita H, Tanaka Y, Nozaki M, Haruta M, Kaneko Y, Fukuzawa M, Group RTCOTJCC	2016	Anaplastic histology Wilms’ tumors registered to the Japan Wilms’ Tumor Study Group are less aggressive than that in the National Wilms’ Tumor Study 5.	Pediatr Surg Int	0	on line	27473009	Japan	Japanese
c.91G>A	p.V31I	rs201753350	Germline	None	No disease	Peripheral blood lymphocytes	MK10	-	-	SM	62,792	113,457	104,033	129,252	90,612	75,567	170,397	130,11	4402	Yamaguchi K, Urakami K, Nagashima T, Shimoda Y, Ohnami S, Ohnami S, Ohshima K, Mochizuki T, Hatakeyama K, Serizawa M, Akiyama Y, Maruyama K, Katagiri H, Ishida Y, Takahashi K, Nishimura S, Terashima M, Kawamura T, Kinugasa Y, Yamakawa Y, Onitsuka T, Ohde Y, Sugino T, Ito I, Matsubayashi H, Horiuchi Y, Mizuguchi M, Yamazaki M, Inoue K, Wakamatsu K, Sugiyama M, Uesaka K, Kusuhara M	2016	Prevalence of low-penetrant germline TP53 D49H mutation in Japanese cancer patients.	Biomed Res	37	259-264	27545002	Japan	Japanese
c.91G>A	p.V31I	rs201753350	Germline	None	No disease	Peripheral blood lymphocytes	MK11	-	-	SM	62,792	113,457	104,033	129,252	90,612	75,567	170,397	130,11	4402	Yamaguchi K, Urakami K, Nagashima T, Shimoda Y, Ohnami S, Ohnami S, Ohshima K, Mochizuki T, Hatakeyama K, Serizawa M, Akiyama Y, Maruyama K, Katagiri H, Ishida Y, Takahashi K, Nishimura S, Terashima M, Kawamura T, Kinugasa Y, Yamakawa Y, Onitsuka T, Ohde Y, Sugino T, Ito I, Matsubayashi H, Horiuchi Y, Mizuguchi M, Yamazaki M, Inoue K, Wakamatsu K, Sugiyama M, Uesaka K, Kusuhara M	2016	Prevalence of low-penetrant germline TP53 D49H mutation in Japanese cancer patients.	Biomed Res	37	259-264	27545002	Japan	Japanese
c.91G>A	p.V31I	rs201753350	Germline	None	No disease	Peripheral blood lymphocytes	MK12	-	-	SM	62,792	113,457	104,033	129,252	90,612	75,567	170,397	130,11	4402	Yamaguchi K, Urakami K, Nagashima T, Shimoda Y, Ohnami S, Ohnami S, Ohshima K, Mochizuki T, Hatakeyama K, Serizawa M, Akiyama Y, Maruyama K, Katagiri H, Ishida Y, Takahashi K, Nishimura S, Terashima M, Kawamura T, Kinugasa Y, Yamakawa Y, Onitsuka T, Ohde Y, Sugino T, Ito I, Matsubayashi H, Horiuchi Y, Mizuguchi M, Yamazaki M, Inoue K, Wakamatsu K, Sugiyama M, Uesaka K, Kusuhara M	2016	Prevalence of low-penetrant germline TP53 D49H mutation in Japanese cancer patients.	Biomed Res	37	259-264	27545002	Japan	Japanese
c.91G>A	p.V31I	rs201753350	Germline	None	No disease	Peripheral blood lymphocytes	MK13	-	-	SM	62,792	113,457	104,033	129,252	90,612	75,567	170,397	130,11	4402	Yamaguchi K, Urakami K, Nagashima T, Shimoda Y, Ohnami S, Ohnami S, Ohshima K, Mochizuki T, Hatakeyama K, Serizawa M, Akiyama Y, Maruyama K, Katagiri H, Ishida Y, Takahashi K, Nishimura S, Terashima M, Kawamura T, Kinugasa Y, Yamakawa Y, Onitsuka T, Ohde Y, Sugino T, Ito I, Matsubayashi H, Horiuchi Y, Mizuguchi M, Yamazaki M, Inoue K, Wakamatsu K, Sugiyama M, Uesaka K, Kusuhara M	2016	Prevalence of low-penetrant germline TP53 D49H mutation in Japanese cancer patients.	Biomed Res	37	259-264	27545002	Japan	Japanese
c.91G>A	p.V31I	rs201753350	Germline	None	No disease	Peripheral blood lymphocytes	MK14	-	-	SM	62,792	113,457	104,033	129,252	90,612	75,567	170,397	130,11	4402	Yamaguchi K, Urakami K, Nagashima T, Shimoda Y, Ohnami S, Ohnami S, Ohshima K, Mochizuki T, Hatakeyama K, Serizawa M, Akiyama Y, Maruyama K, Katagiri H, Ishida Y, Takahashi K, Nishimura S, Terashima M, Kawamura T, Kinugasa Y, Yamakawa Y, Onitsuka T, Ohde Y, Sugino T, Ito I, Matsubayashi H, Horiuchi Y, Mizuguchi M, Yamazaki M, Inoue K, Wakamatsu K, Sugiyama M, Uesaka K, Kusuhara M	2016	Prevalence of low-penetrant germline TP53 D49H mutation in Japanese cancer patients.	Biomed Res	37	259-264	27545002	Japan	Japanese
c.91G>A	p.V31I	rs201753350	Germline	None	No disease	Peripheral blood lymphocytes	MK15	-	-	SM	62,792	113,457	104,033	129,252	90,612	75,567	170,397	130,11	4402	Yamaguchi K, Urakami K, Nagashima T, Shimoda Y, Ohnami S, Ohnami S, Ohshima K, Mochizuki T, Hatakeyama K, Serizawa M, Akiyama Y, Maruyama K, Katagiri H, Ishida Y, Takahashi K, Nishimura S, Terashima M, Kawamura T, Kinugasa Y, Yamakawa Y, Onitsuka T, Ohde Y, Sugino T, Ito I, Matsubayashi H, Horiuchi Y, Mizuguchi M, Yamazaki M, Inoue K, Wakamatsu K, Sugiyama M, Uesaka K, Kusuhara M	2016	Prevalence of low-penetrant germline TP53 D49H mutation in Japanese cancer patients.	Biomed Res	37	259-264	27545002	Japan	Japanese
c.91G>A	p.V31I	rs201753350	Germline	None	No disease	Peripheral blood lymphocytes	MK16	-	-	SM	62,792	113,457	104,033	129,252	90,612	75,567	170,397	130,11	4402	Yamaguchi K, Urakami K, Nagashima T, Shimoda Y, Ohnami S, Ohnami S, Ohshima K, Mochizuki T, Hatakeyama K, Serizawa M, Akiyama Y, Maruyama K, Katagiri H, Ishida Y, Takahashi K, Nishimura S, Terashima M, Kawamura T, Kinugasa Y, Yamakawa Y, Onitsuka T, Ohde Y, Sugino T, Ito I, Matsubayashi H, Horiuchi Y, Mizuguchi M, Yamazaki M, Inoue K, Wakamatsu K, Sugiyama M, Uesaka K, Kusuhara M	2016	Prevalence of low-penetrant germline TP53 D49H mutation in Japanese cancer patients.	Biomed Res	37	259-264	27545002	Japan	Japanese
c.91G>A	p.V31I	rs201753350	Germline	None	No disease	Peripheral blood lymphocytes	MK17	-	-	SM	62,792	113,457	104,033	129,252	90,612	75,567	170,397	130,11	4402	Yamaguchi K, Urakami K, Nagashima T, Shimoda Y, Ohnami S, Ohnami S, Ohshima K, Mochizuki T, Hatakeyama K, Serizawa M, Akiyama Y, Maruyama K, Katagiri H, Ishida Y, Takahashi K, Nishimura S, Terashima M, Kawamura T, Kinugasa Y, Yamakawa Y, Onitsuka T, Ohde Y, Sugino T, Ito I, Matsubayashi H, Horiuchi Y, Mizuguchi M, Yamazaki M, Inoue K, Wakamatsu K, Sugiyama M, Uesaka K, Kusuhara M	2016	Prevalence of low-penetrant germline TP53 D49H mutation in Japanese cancer patients.	Biomed Res	37	259-264	27545002	Japan	Japanese
c.91G>A	p.V31I	rs201753350	Germline	None	No disease	Peripheral blood lymphocytes	MK18	-	-	SM	62,792	113,457	104,033	129,252	90,612	75,567	170,397	130,11	4402	Yamaguchi K, Urakami K, Nagashima T, Shimoda Y, Ohnami S, Ohnami S, Ohshima K, Mochizuki T, Hatakeyama K, Serizawa M, Akiyama Y, Maruyama K, Katagiri H, Ishida Y, Takahashi K, Nishimura S, Terashima M, Kawamura T, Kinugasa Y, Yamakawa Y, Onitsuka T, Ohde Y, Sugino T, Ito I, Matsubayashi H, Horiuchi Y, Mizuguchi M, Yamazaki M, Inoue K, Wakamatsu K, Sugiyama M, Uesaka K, Kusuhara M	2016	Prevalence of low-penetrant germline TP53 D49H mutation in Japanese cancer patients.	Biomed Res	37	259-264	27545002	Japan	Japanese
c.91G>A	p.V31I	rs201753350	Germline	None	No disease	Peripheral blood lymphocytes	MK19	-	-	SM	62,792	113,457	104,033	129,252	90,612	75,567	170,397	130,11	4402	Yamaguchi K, Urakami K, Nagashima T, Shimoda Y, Ohnami S, Ohnami S, Ohshima K, Mochizuki T, Hatakeyama K, Serizawa M, Akiyama Y, Maruyama K, Katagiri H, Ishida Y, Takahashi K, Nishimura S, Terashima M, Kawamura T, Kinugasa Y, Yamakawa Y, Onitsuka T, Ohde Y, Sugino T, Ito I, Matsubayashi H, Horiuchi Y, Mizuguchi M, Yamazaki M, Inoue K, Wakamatsu K, Sugiyama M, Uesaka K, Kusuhara M	2016	Prevalence of low-penetrant germline TP53 D49H mutation in Japanese cancer patients.	Biomed Res	37	259-264	27545002	Japan	Japanese
c.91G>A	p.V31I	rs201753350	Germline	None	No disease	Peripheral blood lymphocytes	MK20	-	-	SM	62,792	113,457	104,033	129,252	90,612	75,567	170,397	130,11	4402	Yamaguchi K, Urakami K, Nagashima T, Shimoda Y, Ohnami S, Ohnami S, Ohshima K, Mochizuki T, Hatakeyama K, Serizawa M, Akiyama Y, Maruyama K, Katagiri H, Ishida Y, Takahashi K, Nishimura S, Terashima M, Kawamura T, Kinugasa Y, Yamakawa Y, Onitsuka T, Ohde Y, Sugino T, Ito I, Matsubayashi H, Horiuchi Y, Mizuguchi M, Yamazaki M, Inoue K, Wakamatsu K, Sugiyama M, Uesaka K, Kusuhara M	2016	Prevalence of low-penetrant germline TP53 D49H mutation in Japanese cancer patients.	Biomed Res	37	259-264	27545002	Japan	Japanese
c.91G>A	p.V31I	rs201753350	Germline	None	No disease	Peripheral blood lymphocytes	MK21	-	-	SM	62,792	113,457	104,033	129,252	90,612	75,567	170,397	130,11	4402	Yamaguchi K, Urakami K, Nagashima T, Shimoda Y, Ohnami S, Ohnami S, Ohshima K, Mochizuki T, Hatakeyama K, Serizawa M, Akiyama Y, Maruyama K, Katagiri H, Ishida Y, Takahashi K, Nishimura S, Terashima M, Kawamura T, Kinugasa Y, Yamakawa Y, Onitsuka T, Ohde Y, Sugino T, Ito I, Matsubayashi H, Horiuchi Y, Mizuguchi M, Yamazaki M, Inoue K, Wakamatsu K, Sugiyama M, Uesaka K, Kusuhara M	2016	Prevalence of low-penetrant germline TP53 D49H mutation in Japanese cancer patients.	Biomed Res	37	259-264	27545002	Japan	Japanese
c.91G>A	p.V31I	rs201753350	Germline	None	No disease	Peripheral blood lymphocytes	MK22	-	-	SM	62,792	113,457	104,033	129,252	90,612	75,567	170,397	130,11	4402	Yamaguchi K, Urakami K, Nagashima T, Shimoda Y, Ohnami S, Ohnami S, Ohshima K, Mochizuki T, Hatakeyama K, Serizawa M, Akiyama Y, Maruyama K, Katagiri H, Ishida Y, Takahashi K, Nishimura S, Terashima M, Kawamura T, Kinugasa Y, Yamakawa Y, Onitsuka T, Ohde Y, Sugino T, Ito I, Matsubayashi H, Horiuchi Y, Mizuguchi M, Yamazaki M, Inoue K, Wakamatsu K, Sugiyama M, Uesaka K, Kusuhara M	2016	Prevalence of low-penetrant germline TP53 D49H mutation in Japanese cancer patients.	Biomed Res	37	259-264	27545002	Japan	Japanese
c.91G>A	p.V31I	rs201753350	Germline	None	No disease	Peripheral blood lymphocytes	MK23	-	-	SM	62,792	113,457	104,033	129,252	90,612	75,567	170,397	130,11	4402	Yamaguchi K, Urakami K, Nagashima T, Shimoda Y, Ohnami S, Ohnami S, Ohshima K, Mochizuki T, Hatakeyama K, Serizawa M, Akiyama Y, Maruyama K, Katagiri H, Ishida Y, Takahashi K, Nishimura S, Terashima M, Kawamura T, Kinugasa Y, Yamakawa Y, Onitsuka T, Ohde Y, Sugino T, Ito I, Matsubayashi H, Horiuchi Y, Mizuguchi M, Yamazaki M, Inoue K, Wakamatsu K, Sugiyama M, Uesaka K, Kusuhara M	2016	Prevalence of low-penetrant germline TP53 D49H mutation in Japanese cancer patients.	Biomed Res	37	259-264	27545002	Japan	Japanese
c.91G>A	p.V31I	rs201753350	Germline	None	No disease	Peripheral blood lymphocytes	MK24	-	-	SM	62,792	113,457	104,033	129,252	90,612	75,567	170,397	130,11	4402	Yamaguchi K, Urakami K, Nagashima T, Shimoda Y, Ohnami S, Ohnami S, Ohshima K, Mochizuki T, Hatakeyama K, Serizawa M, Akiyama Y, Maruyama K, Katagiri H, Ishida Y, Takahashi K, Nishimura S, Terashima M, Kawamura T, Kinugasa Y, Yamakawa Y, Onitsuka T, Ohde Y, Sugino T, Ito I, Matsubayashi H, Horiuchi Y, Mizuguchi M, Yamazaki M, Inoue K, Wakamatsu K, Sugiyama M, Uesaka K, Kusuhara M	2016	Prevalence of low-penetrant germline TP53 D49H mutation in Japanese cancer patients.	Biomed Res	37	259-264	27545002	Japan	Japanese
c.91G>A	p.V31I	rs201753350	Germline	None	No disease	Peripheral blood lymphocytes	MK25	-	-	SM	62,792	113,457	104,033	129,252	90,612	75,567	170,397	130,11	4402	Yamaguchi K, Urakami K, Nagashima T, Shimoda Y, Ohnami S, Ohnami S, Ohshima K, Mochizuki T, Hatakeyama K, Serizawa M, Akiyama Y, Maruyama K, Katagiri H, Ishida Y, Takahashi K, Nishimura S, Terashima M, Kawamura T, Kinugasa Y, Yamakawa Y, Onitsuka T, Ohde Y, Sugino T, Ito I, Matsubayashi H, Horiuchi Y, Mizuguchi M, Yamazaki M, Inoue K, Wakamatsu K, Sugiyama M, Uesaka K, Kusuhara M	2016	Prevalence of low-penetrant germline TP53 D49H mutation in Japanese cancer patients.	Biomed Res	37	259-264	27545002	Japan	Japanese
c.91G>A	p.V31I	rs201753350	Germline	None	No disease	Peripheral blood lymphocytes	MK26	-	-	SM	62,792	113,457	104,033	129,252	90,612	75,567	170,397	130,11	4402	Yamaguchi K, Urakami K, Nagashima T, Shimoda Y, Ohnami S, Ohnami S, Ohshima K, Mochizuki T, Hatakeyama K, Serizawa M, Akiyama Y, Maruyama K, Katagiri H, Ishida Y, Takahashi K, Nishimura S, Terashima M, Kawamura T, Kinugasa Y, Yamakawa Y, Onitsuka T, Ohde Y, Sugino T, Ito I, Matsubayashi H, Horiuchi Y, Mizuguchi M, Yamazaki M, Inoue K, Wakamatsu K, Sugiyama M, Uesaka K, Kusuhara M	2016	Prevalence of low-penetrant germline TP53 D49H mutation in Japanese cancer patients.	Biomed Res	37	259-264	27545002	Japan	Japanese
c.91G>A	p.V31I	rs201753350	Germline	None	No disease	Peripheral blood lymphocytes	MK27	-	-	SM	62,792	113,457	104,033	129,252	90,612	75,567	170,397	130,11	4402	Yamaguchi K, Urakami K, Nagashima T, Shimoda Y, Ohnami S, Ohnami S, Ohshima K, Mochizuki T, Hatakeyama K, Serizawa M, Akiyama Y, Maruyama K, Katagiri H, Ishida Y, Takahashi K, Nishimura S, Terashima M, Kawamura T, Kinugasa Y, Yamakawa Y, Onitsuka T, Ohde Y, Sugino T, Ito I, Matsubayashi H, Horiuchi Y, Mizuguchi M, Yamazaki M, Inoue K, Wakamatsu K, Sugiyama M, Uesaka K, Kusuhara M	2016	Prevalence of low-penetrant germline TP53 D49H mutation in Japanese cancer patients.	Biomed Res	37	259-264	27545002	Japan	Japanese
c.91G>A	p.V31I	rs201753350	Germline	None	No disease	Peripheral blood lymphocytes	MK28	-	-	SM	62,792	113,457	104,033	129,252	90,612	75,567	170,397	130,11	4402	Yamaguchi K, Urakami K, Nagashima T, Shimoda Y, Ohnami S, Ohnami S, Ohshima K, Mochizuki T, Hatakeyama K, Serizawa M, Akiyama Y, Maruyama K, Katagiri H, Ishida Y, Takahashi K, Nishimura S, Terashima M, Kawamura T, Kinugasa Y, Yamakawa Y, Onitsuka T, Ohde Y, Sugino T, Ito I, Matsubayashi H, Horiuchi Y, Mizuguchi M, Yamazaki M, Inoue K, Wakamatsu K, Sugiyama M, Uesaka K, Kusuhara M	2016	Prevalence of low-penetrant germline TP53 D49H mutation in Japanese cancer patients.	Biomed Res	37	259-264	27545002	Japan	Japanese
c.91G>A	p.V31I	rs201753350	Germline	None	No disease	Peripheral blood lymphocytes	MK29	-	-	SM	62,792	113,457	104,033	129,252	90,612	75,567	170,397	130,11	4402	Yamaguchi K, Urakami K, Nagashima T, Shimoda Y, Ohnami S, Ohnami S, Ohshima K, Mochizuki T, Hatakeyama K, Serizawa M, Akiyama Y, Maruyama K, Katagiri H, Ishida Y, Takahashi K, Nishimura S, Terashima M, Kawamura T, Kinugasa Y, Yamakawa Y, Onitsuka T, Ohde Y, Sugino T, Ito I, Matsubayashi H, Horiuchi Y, Mizuguchi M, Yamazaki M, Inoue K, Wakamatsu K, Sugiyama M, Uesaka K, Kusuhara M	2016	Prevalence of low-penetrant germline TP53 D49H mutation in Japanese cancer patients.	Biomed Res	37	259-264	27545002	Japan	Japanese
c.91G>A	p.V31I	rs201753350	Germline	None	No disease	Peripheral blood lymphocytes	MK30	-	-	SM	62,792	113,457	104,033	129,252	90,612	75,567	170,397	130,11	4402	Yamaguchi K, Urakami K, Nagashima T, Shimoda Y, Ohnami S, Ohnami S, Ohshima K, Mochizuki T, Hatakeyama K, Serizawa M, Akiyama Y, Maruyama K, Katagiri H, Ishida Y, Takahashi K, Nishimura S, Terashima M, Kawamura T, Kinugasa Y, Yamakawa Y, Onitsuka T, Ohde Y, Sugino T, Ito I, Matsubayashi H, Horiuchi Y, Mizuguchi M, Yamazaki M, Inoue K, Wakamatsu K, Sugiyama M, Uesaka K, Kusuhara M	2016	Prevalence of low-penetrant germline TP53 D49H mutation in Japanese cancer patients.	Biomed Res	37	259-264	27545002	Japan	Japanese
c.91G>A	p.V31I	rs201753350	Germline	None	No disease	Peripheral blood lymphocytes	MK32	-	-	SM	62,792	113,457	104,033	129,252	90,612	75,567	170,397	130,11	4402	Yamaguchi K, Urakami K, Nagashima T, Shimoda Y, Ohnami S, Ohnami S, Ohshima K, Mochizuki T, Hatakeyama K, Serizawa M, Akiyama Y, Maruyama K, Katagiri H, Ishida Y, Takahashi K, Nishimura S, Terashima M, Kawamura T, Kinugasa Y, Yamakawa Y, Onitsuka T, Ohde Y, Sugino T, Ito I, Matsubayashi H, Horiuchi Y, Mizuguchi M, Yamazaki M, Inoue K, Wakamatsu K, Sugiyama M, Uesaka K, Kusuhara M	2016	Prevalence of low-penetrant germline TP53 D49H mutation in Japanese cancer patients.	Biomed Res	37	259-264	27545002	Japan	Japanese
c.91G>A	p.V31I	rs201753350	Germline	None	No disease	Peripheral blood lymphocytes	MK33	-	-	SM	62,792	113,457	104,033	129,252	90,612	75,567	170,397	130,11	4402	Yamaguchi K, Urakami K, Nagashima T, Shimoda Y, Ohnami S, Ohnami S, Ohshima K, Mochizuki T, Hatakeyama K, Serizawa M, Akiyama Y, Maruyama K, Katagiri H, Ishida Y, Takahashi K, Nishimura S, Terashima M, Kawamura T, Kinugasa Y, Yamakawa Y, Onitsuka T, Ohde Y, Sugino T, Ito I, Matsubayashi H, Horiuchi Y, Mizuguchi M, Yamazaki M, Inoue K, Wakamatsu K, Sugiyama M, Uesaka K, Kusuhara M	2016	Prevalence of low-penetrant germline TP53 D49H mutation in Japanese cancer patients.	Biomed Res	37	259-264	27545002	Japan	Japanese
c.91G>A	p.V31I	rs201753350	Germline	None	No disease	Peripheral blood lymphocytes	MK34	-	-	SM	62,792	113,457	104,033	129,252	90,612	75,567	170,397	130,11	4402	Yamaguchi K, Urakami K, Nagashima T, Shimoda Y, Ohnami S, Ohnami S, Ohshima K, Mochizuki T, Hatakeyama K, Serizawa M, Akiyama Y, Maruyama K, Katagiri H, Ishida Y, Takahashi K, Nishimura S, Terashima M, Kawamura T, Kinugasa Y, Yamakawa Y, Onitsuka T, Ohde Y, Sugino T, Ito I, Matsubayashi H, Horiuchi Y, Mizuguchi M, Yamazaki M, Inoue K, Wakamatsu K, Sugiyama M, Uesaka K, Kusuhara M	2016	Prevalence of low-penetrant germline TP53 D49H mutation in Japanese cancer patients.	Biomed Res	37	259-264	27545002	Japan	Japanese
c.91G>A	p.V31I	rs201753350	Germline	None	No disease	Peripheral blood lymphocytes	MK35	-	-	SM	62,792	113,457	104,033	129,252	90,612	75,567	170,397	130,11	4402	Yamaguchi K, Urakami K, Nagashima T, Shimoda Y, Ohnami S, Ohnami S, Ohshima K, Mochizuki T, Hatakeyama K, Serizawa M, Akiyama Y, Maruyama K, Katagiri H, Ishida Y, Takahashi K, Nishimura S, Terashima M, Kawamura T, Kinugasa Y, Yamakawa Y, Onitsuka T, Ohde Y, Sugino T, Ito I, Matsubayashi H, Horiuchi Y, Mizuguchi M, Yamazaki M, Inoue K, Wakamatsu K, Sugiyama M, Uesaka K, Kusuhara M	2016	Prevalence of low-penetrant germline TP53 D49H mutation in Japanese cancer patients.	Biomed Res	37	259-264	27545002	Japan	Japanese
c.91G>A	p.V31I	rs201753350	Germline	None	No disease	Peripheral blood lymphocytes	MK36	-	-	SM	62,792	113,457	104,033	129,252	90,612	75,567	170,397	130,11	4402	Yamaguchi K, Urakami K, Nagashima T, Shimoda Y, Ohnami S, Ohnami S, Ohshima K, Mochizuki T, Hatakeyama K, Serizawa M, Akiyama Y, Maruyama K, Katagiri H, Ishida Y, Takahashi K, Nishimura S, Terashima M, Kawamura T, Kinugasa Y, Yamakawa Y, Onitsuka T, Ohde Y, Sugino T, Ito I, Matsubayashi H, Horiuchi Y, Mizuguchi M, Yamazaki M, Inoue K, Wakamatsu K, Sugiyama M, Uesaka K, Kusuhara M	2016	Prevalence of low-penetrant germline TP53 D49H mutation in Japanese cancer patients.	Biomed Res	37	259-264	27545002	Japan	Japanese
c.91G>A	p.V31I	rs201753350	Germline	None	No disease	Peripheral blood lymphocytes	MK7	-	-	SM	62,792	113,457	104,033	129,252	90,612	75,567	170,397	130,11	4402	Yamaguchi K, Urakami K, Nagashima T, Shimoda Y, Ohnami S, Ohnami S, Ohshima K, Mochizuki T, Hatakeyama K, Serizawa M, Akiyama Y, Maruyama K, Katagiri H, Ishida Y, Takahashi K, Nishimura S, Terashima M, Kawamura T, Kinugasa Y, Yamakawa Y, Onitsuka T, Ohde Y, Sugino T, Ito I, Matsubayashi H, Horiuchi Y, Mizuguchi M, Yamazaki M, Inoue K, Wakamatsu K, Sugiyama M, Uesaka K, Kusuhara M	2016	Prevalence of low-penetrant germline TP53 D49H mutation in Japanese cancer patients.	Biomed Res	37	259-264	27545002	Japan	Japanese
c.91G>A	p.V31I	rs201753350	Germline	None	No disease	Peripheral blood lymphocytes	MK8	-	-	SM	62,792	113,457	104,033	129,252	90,612	75,567	170,397	130,11	4402	Yamaguchi K, Urakami K, Nagashima T, Shimoda Y, Ohnami S, Ohnami S, Ohshima K, Mochizuki T, Hatakeyama K, Serizawa M, Akiyama Y, Maruyama K, Katagiri H, Ishida Y, Takahashi K, Nishimura S, Terashima M, Kawamura T, Kinugasa Y, Yamakawa Y, Onitsuka T, Ohde Y, Sugino T, Ito I, Matsubayashi H, Horiuchi Y, Mizuguchi M, Yamazaki M, Inoue K, Wakamatsu K, Sugiyama M, Uesaka K, Kusuhara M	2016	Prevalence of low-penetrant germline TP53 D49H mutation in Japanese cancer patients.	Biomed Res	37	259-264	27545002	Japan	Japanese
c.91G>A	p.V31I	rs201753350	Germline	None	No disease	Peripheral blood lymphocytes	MK9	-	-	SM	62,792	113,457	104,033	129,252	90,612	75,567	170,397	130,11	4402	Yamaguchi K, Urakami K, Nagashima T, Shimoda Y, Ohnami S, Ohnami S, Ohshima K, Mochizuki T, Hatakeyama K, Serizawa M, Akiyama Y, Maruyama K, Katagiri H, Ishida Y, Takahashi K, Nishimura S, Terashima M, Kawamura T, Kinugasa Y, Yamakawa Y, Onitsuka T, Ohde Y, Sugino T, Ito I, Matsubayashi H, Horiuchi Y, Mizuguchi M, Yamazaki M, Inoue K, Wakamatsu K, Sugiyama M, Uesaka K, Kusuhara M	2016	Prevalence of low-penetrant germline TP53 D49H mutation in Japanese cancer patients.	Biomed Res	37	259-264	27545002	Japan	Japanese
c.91G>A	p.V31I	rs201753350	Somatic	Gastric carcinoma	Cancer	Cell line	OCUM-1	-	-	SM	62,792	113,457	104,033	129,252	90,612	75,567	170,397	130,11	2831	Forbes SA, Bindal N, Bamford S, Cole C, Kok CY, Beare D, Jia M, Shepherd R, Leung K, Menzies A, Teague JW, Campbell PJ, Stratton MR, Futreal PA	2011	COSMIC: mining complete cancer genomes in the Catalogue of Somatic Mutations in Cancer	Nucleic Acids Res	39	945-950	20952405	Japan	Japanese	http://cellbank.nibiohn.go.jp/~cellbank/en/search_res_det.cgi?ID=2035
c.91G>A	p.V31I	rs201753350	Somatic	B-cell lymphoma	Cancer	Cell line	SLVL	-	-	SM	62,792	113,457	104,033	129,252	90,612	75,567	170,397	130,11	2831	Forbes SA, Bindal N, Bamford S, Cole C, Kok CY, Beare D, Jia M, Shepherd R, Leung K, Menzies A, Teague JW, Campbell PJ, Stratton MR, Futreal PA	2011	COSMIC: mining complete cancer genomes in the Catalogue of Somatic Mutations in Cancer	Nucleic Acids Res	39	945-950	20952405	Japan	Japanese	http://cellbank.nibiohn.go.jp/~cellbank/en/search_res_det.cgi?ID=1746
c.91G>A	p.V31I	rs201753350	Germline	None	Healthy mutation carrier	Peripheral blood lymphocytes	TLC1	No family history of cancer	No data	SM	62,792	113,457	104,033	129,252	90,612	75,567	170,397	130,11	4236	Kwong et al.	2016	Detection of Germline Mutation in Hereditary Breast and/or Ovarian Cancers by Next-Generation Sequencing on a Four-Gene Panel	J Mol Diagn	0	on line		Hong Kong	Asian
c.91G>A	p.V31I	rs201753350	Germline	Healthy individual	No disease	Peripheral blood lymphocytes	JEN15	-	-	SM	62,792	113,457	104,033	129,252	90,612	75,567	170,397	130,11	3346	Bodian DL, McCutcheon JN, Kothiyal P, Huddleston KC, Iyer RK, Vockley JG, Niederhuber JE	2014	Germline variation in cancer-susceptibility genes in a healthy, ancestrally diverse cohort: implications for individual genome sequencing.	PLoS One	9	e94554	24728327	USA	East_Asian

## Sheet: N263D
cDNA_variant	Protein p1 _TP53	SNP_ID	Mutation_origin	Disease	Sample_pathology	Sample_origin	Name	Hereditary_syndrome	Genetic_Background	Complexity	WAF1	MDM2	BAX	1433s	AIP	GADD45	NOXA	p53R2	Reference_ID	Authors	Year	Title	Journal	Volume	Pages	Medline	Authors_Country	Patient_Ethnicity	Link
c.787A>G	p.N263D	rs72661119	Somatic	Lung (NSCLC)	Cancer	Tumour	13	-	-	MM	18,088	1,43	53,996	83,275	85,685	67,366	107,03	63,211	955	Gao HG, Chen JK, Stewart J, Song B, Rayappa C, Whong WZ and Ong T	1997	Distribution of p53 and K-ras mutations in human lung cancer tissues	Carcinogenesis	18	473-478	9067544	China	Chinese
c.787A>G	p.N263D	rs72661119	Somatic	Breast carcinoma	Cancer	Tumour	B18	-	-	DMU	18,088	1,43	53,996	83,275	85,685	67,366	107,03	63,211	1536	Kannan K, Krishnamurthy J, Feng J, Nakajima T, Tsuchida N and Shanmugam G	2000	Mutation profile of the p53, fhit, p16INK4a/p19ARF and H-ras genes in indian breast carcinomas [In Process Citation]	Int J Oncol	17	1031-5	11029509	India	Indian
c.787A>G	p.N263D	rs72661119	Somatic	Gastric carcinoma	Cancer	Tumour	2	-	-	SM	18,088	1,43	53,996	83,275	85,685	67,366	107,03	63,211	1879	Kim SS, Bhang CS, Min KO, Chae HS, Choi SW, Lee CD, Lim KW, Chung IS and Park DH	2002	p53 mutations and microsatellite instabilities in the subtype of intestinal metaplasia of the stomach	J Korean Med Sci	17	490-6	12172044	Korea	Korean
c.787A>G	p.N263D	rs72661119	Somatic	Breast carcinoma	Cancer	Adjacent tissue (stroma)	65	-	-	SM	18,088	1,43	53,996	83,275	85,685	67,366	107,03	63,211	1887	Kurose K, Gilley K, Matsumoto S, Watson PH, Zhou XP, Eng C	2002	Frequent somatic mutations in PTEN and TP53 are mutually exclusive in the stroma of breast carcinomas	Nat Genet	32	355-357	12379854	USA	American
c.787A>G	p.N263D	rs72661119	Somatic	Head and Neck SCC	Cancer	Tumour	8N	-	-	DMU	18,088	1,43	53,996	83,275	85,685	67,366	107,03	63,211	2107	Dai M, Clifford GM, le Calvez F, Castellsague X, Snijders PJ, Pawlita M, Herrero R, Hainaut P and Franceschi S	2004	Human papillomavirus type 16 and TP53 mutation in oral cancer: matched analysis of the IARC multicenter study	Cancer Res	64	468-71	14744758	India	Indian
c.787A>G	p.N263D	rs72661119	Germline	Breast carcinoma	Cancer	Peripheral blood lymphocytes	VS5	No data	No data	SM	18,088	1,43	53,996	83,275	85,685	67,366	107,03	63,211	3371	Damineni S, Rao VR, Kumar S, Ravuri RR, Kagitha S, Dunna NR, Digumarthi R, Satti V	2014	Germline mutations of TP53 gene in breast cancer.	Tumour Biol	35	9219-9227	24929325	India	Indian
c.787A>G	p.N263D	rs72661119	Somatic	Hepatocellular carcinoma	Cancer	Tumour	GENIE-DFCI-006853-3950	-	-	DMU	18,088	1,43	53,996	83,275	85,685	67,366	107,03	63,211	4468	Consortium AACRPGENIE	2017	GENIE-DFCI-Hepatocellular carcinoma_4468	Cancer Discov	7	818-831	28572459	Consortium	No data
c.787A>G	p.N263D	rs72661119	Germline	Breast or ovarian carcinoma	Cancer	Peripheral blood lymphocytes	S-3107	No data		SM	18,088	1,43	53,996	83,275	85,685	67,366	107,03	63,211	4689	Singh J, Thota N, Singh S, Padhi S, Mohan P, Deshwal S, Sur S, Ghosh M, Agarwal A, Sarin R, Ahmed R, Almel S, Chakraborti B, Raina V, DadiReddy PK, Smruti BK, Rajappa S, Dodagoudar C, Aggarwal S, Singhal M, Joshi A, Kumar R, Kumar A, Mishra DK, Arora N, Karaba A, Sankaran S, Katragadda S, Ghosh A, Veeramachaneni V, Hariharan R, Mannan AU	2018	Screening of over 1000 Indian patients with breast and/or ovarian cancer with a multi-gene panel: prevalence of BRCA1/2 and non-BRCA mutations.	Breast Cancer Res Treat	170	189-196	29470806	India	Indian
c.787A>G	p.N263D	rs72661119	Germline	Breast carcinoma	Cancer	Peripheral blood lymphocytes	SS4	No Data		SM	18,088	1,43	53,996	83,275	85,685	67,366	107,03	63,211	4905	Rajkumar T, Meenakumari B, Mani S, Sridevi V, Sundersingh S	2015	Targeted Resequencing of 30 Genes Improves the Detection of Deleterious Mutations in South Indian Women with Breast and/or Ovarian Cancers.	Asian Pac J Cancer Prev	16	5211-5217	26225655	India	Indian
c.787A>G	p.N263D	rs72661119	Somatic	Multiple Myeloma	Cancer	Tumour	B			DMU	18,088	1,43	53,996	83,275	85,685	67,366	107,03	63,211	4906	Govindasamy P, Sharchil C, Mohan N, Pandurangan P, Tarigopula A, Mani R, Samuel CR	2018	TP53 Gene Alterations including Codon 72 Polymorphism in Patients with Multiple Myeloma	JOURNAL OF CLINICAL AND DIAGNOSTIC RESEARCH	12	GC01-GC05		India	Indian

## Sheet: S4B
Count of Database_ID	Column Labels																							rs121912665	rs587780728	rs201382018	rs773553186	rs201753350	rs72661119
Row Labels	p.A189V	p.D49H	p.E11Q	p.E358V	p.V31I	Grand Total																		p.A189V	p.D49H	p.E11Q	p.E358V	p.V31I	p.N263D
Asian					4	4																	Asian					4
Chinese	1		2	3		6																	Chinese	1		2	4		1
East_Asian					1	1																	East Asian					1
Finnish	1					1																	Finnish	1
French				1		1																	French				1
Italian	1					1																	Italian	1
japanese	15	18	28		40	101																	Japanese	15	16*	21**		39**
Korean	6	1	2		3	12																	Korea	6	1	2		3	1
Likely Asian			2			2																	Likely Asian			2
No information	2		1		1	4																	Taiwan					8
Taiwanese					8	8																	Indian						6
American	2	1			2	5																	American	2	1		1	2	1
Grand Total	28	20	35	4	59	146																	No information	2		1		1	2
																							Total	28	18	28	6	58	11
																							Asian (Percent)	82.1	94.4	96.5	83.3	95.0	72.7
																							* two cell lines
																							** three cell lines
