# Supplementary material for: Identification and functional characterization of new missense SNPs in the coding region of the TP53 gene
Source: Cell Death Differ. 2020 Nov 30;28(5):1477–92. doi: 10.1038/s41418-020-00672-0 (PMC8166836; doi:10.1038/s41418-020-00672-0)
Supplement: Supplementary file 5 — Table S5 [file 41418_2020_672_MOESM5_ESM.xlsx]

## Sheet: legend
			Supplementary table S6
					Reference
			cDNA_variant	List of missense TP53 variants using cDNA nomenclature (NM_000546.5)	-
			Protein variant	List of missense TP53 variants using a protein nomenclature (NP_000537.3 full length protein)	-
			rs ID	rs identification of the variant	-
			Yeast_WAF 25°C	Results of the Yeast assay at 25°C	-
			Yeast_WAF 35°C	Results of the Yeast assay at 30°C	-
			Yeast_WAF1 37°C	Results of the Yeast assay at 37°C	-
			H1299 transient (WT30)	Luciferase assay in H199 cells using a consensus sequence for TP53	-
			H1299 transient (WAF1)	Luciferase assay in H199 cells using a WAF1 reporter gene	-
			H1299 transient (MDM2)	Luciferase assay in H199 cells using a MDM2 reporter gene	-
			H1299_endogenous	Transactivation of endogenous TP53 gen by Q-PCR	-
			Growth Arrest	Colony formation assays	-
			Apoptosis	Annexin assay shown in figure	-
			Population classification (ACMG)	BA1 and BS1 classification using the 15 datasets	-
			Final classification	Final classification according to the various criteria of this study	-
			ClinVar data		-
			ClinVar Comment		-
			Fortuno 2018 Suggested prediction	Variant classification according to Fortuno et al.	Fortuno, C., James, P. A., Young, E. L., Feng, B., Olivier, M., Pesaran, T., Tavtigian, S. V., and Spurdle, A. B. (2018). Improved, ACMG-compliant, in silico prediction of pathogenicity for missense substitutions encoded by TP53 variants. Hum Mutat 39, 1061-1069.
			Andrade 2017	Variant classification according to Andrade et al.	de Andrade, K. C., Mirabello, L., Stewart, D. R., Karlins, E., Koster, R., Wang, M., Gapstur, S. M., Gaudet, M. M., Freedman, N. D., Landi, M. T., Lemonnier, N., Hainaut, P., Savage, S. A., and Achatz, M. I. (2017). Higher-than-expected population prevalence of potentially pathogenic germline TP53 variants in individuals unselected for cancer history. Hum Mutat 38, 1723-1730.
			Andrade 2019	Variant classification according to Andrade et al.	de Andrade, K. C., Frone, M. N., Wegman-Ostrosky, T., Khincha, P. P., Kim, J., Amadou, A., Santiago, K. M., Fortes, F. P., Lemonnier, N., Mirabello, L., Stewart, D. R., Hainaut, P., Kowalski, L. P., Savage, S. A., and Achatz, M. I. (2019). Variable population prevalence estimates of germline TP53 variants: A gnomAD-based analysis. Hum Mutat 40, 97-105.
			Evans	Variant classification according to Evans et al.	Evans, D. G., Turnbull, C., and Woodward, E. R. (2019). Concern regarding classification of germline TP53 variants as likely pathogenic. Hum Mutat 40, 828-831.
			LOF (Kotler et al.)	Variant classification according to the anti proliferative assay developed by Kotler et al. in TP53 null cells. As recommended by the authors, a RFS value of -1 was used to define variant with wild type or mutant activity. As shown in figure S4, using a more stringent criterion (- 0.5) does not change the result.	Kotler E, Shani O, Goldfeld G, Lotan-Pompan M, Tarcic O, Gershoni A, Hopf TA, Marks DS, Oren M, Segal E (2018) A Systematic p53 Mutation Library Links Differential Functional Impact to Cancer Mutation Pattern and Evolutionary Conservation. Mol Cell 71:178-190
			DNE/LOF (Giacomelli et al.)	Variant classification according to the assay developed by Giacomelli et al. in cells expressing wt TP53 and treated with Nutlin.	Giacomelli AO, Yang X, Lintner RE, McFarland JM, Duby M, Kim J, Howard TP, Takeda DY, Ly SH, Kim E, Gannon HS, Hurhula B, Sharpe T, Goodale A, Fritchman B, Steelman S, Vazquez F, Tsherniak A, Aguirre AJ, Doench JG, Piccioni F, Roberts CWM, Meyerson M, Getz G, Johannessen CM, Root DE, Hahn WC (2018) Mutational processes shape the landscape of TP53 mutations in human cancer. Nat Genet 50:1381-1387
			LOF (Giacomelli et al.)	Variant classification according to the assay developed by Giacomelli et al. in TP53 null cells treated with Etoposide.	Giacomelli AO, Yang X, Lintner RE, McFarland JM, Duby M, Kim J, Howard TP, Takeda DY, Ly SH, Kim E, Gannon HS, Hurhula B, Sharpe T, Goodale A, Fritchman B, Steelman S, Vazquez F, Tsherniak A, Aguirre AJ, Doench JG, Piccioni F, Roberts CWM, Meyerson M, Getz G, Johannessen CM, Root DE, Hahn WC (2018) Mutational processes shape the landscape of TP53 mutations in human cancer. Nat Genet 50:1381-1387

## Sheet: table S5
cDNA_variant	Protein variant	rs ID	Yeast_WAF 25°C	Yeast_WAF 35°C	Yeast_WAF1 37°C	H1299 transient (WT30)	H1299 transient (WAF1)	H1299 transient (MDM2)	H1299_endogenous	Growth Arrest	Apoptosis	Growth suppression (Kotler et al.)	DNE/LOF (Giacomelli et al.)	LOF (Giacomelli et al.)	Population classification (ACMG)	Population classification (ACMG)	Final classification	ClinVar data	ClinVar Comment	Fortuno 2018 Suggested prediction*	Andrade 2017	Andrade 2018	Evans	Growth suppression (Kotler et al.)	DNE/LOF (Giacomelli et al.)	LOF (Giacomelli et al.)	PSV1	PP5	PM5	PM2	PS1	PS3_func	BA1	BS1	BP4; comp no impact	PP3 impact
c.31G>C	p.E11Q	rs201382018	ND	ND	ND	Wild type	Wild type	Wild type	ND	Wild type	Wild type	No data	Wt like	Wt like	BA1 (2); BS1(1)	BA1 (Japan; Korea); BS1(EAS)	Benign (BA1; BS3; BP4)	LB (2) VUS (4)	No Data	Benign (BP4)	No data	Likely Benign	No data	No data	Wt like	Wt like	NA	NA	NA	NA	NA	PS3_Rel	BA1	NA	BP4	No_PP3	c.31G>C	No_BS3
c.91G>A	p.V31I	rs201753350	ND	ND	ND	Wild type	Wild type	Wild type	Wild type	Wild type	Wild type	No data	Wt like	Wt like	BA1 (5)	BA1 (China; Japan; Korea; Taiwan; EAS)	Benign (BA1; BS3; BP4)	B (1) LB (4) LP (1) VUS (3) Star (1)	Conflicting interpretations of pathogenicity (Last reviewed: Jul 2, 2018)	Benign (BP4)	No data	Likely Pathogenic	Likely Benign (BP4 + BS1)	No data	Wt like	Wt like	NA	NA	NA	NA	NA	PS3_Rel	BA1	NA	BP4	No_PP3	c.91G>A	No_BS3
c.139C>T	p.P47S	rs1800371	ND	ND	ND	Wild type	Wild type	Wild type	ND	Wild type	Wild type	No data	Wt like	Wt like	BA1 (5)	BA1 (Brazil; Flossies; GnomAD; Kaviar; EVS; AFR)	Benign (BA1; BS3; BP4)	B (10) VUS (1) Star (1)	Conflicting interpretations of pathogenicity (Last reviewed: Feb 9, 2018)	Benign (BP4)	No data	No data	No data	No data	Wt like	Wt like	NA	NA	NA	NA	NA	PS3_Rel	BA1	NA	BP4	No_PP3	c.139C>T	No_BS3
c.145G>C	p.D49H	rs587780728	ND	ND	ND	Wild type	Wild type	Wild type	Wild type	Wild type	Wild type	No data	Wt like	Wt like	BA1 (1)	BA1 (Japan)	Benign (BA1; BS3; BP4)	VUS	Uncertain significance (Last reviewed: Apr 10, 2018)	Benign (BP4)	Uncertain significance	VUS	No data	No data	Wt like	Wt like	NA	NA	NA	NA	NA	PS3_Med	NA	NA	BP4	No_PP3	c.145G>C	No_BS3
c.173C>G	p.P58R	rs144386518	ND	ND	ND	Wild type	Wild type	Wild type	Wild type	Wild type	Wild type	No data	Wt like	Wt like	BS1 (3)	BS1 (AFR; Flossies; EVS)	Benign (BA1; BS3; BP4)	LB (6) VUS (1)	Conflicting interpretations of pathogenicity (Last reviewed: Dec 5, 2017)	Benign (BP4)	Likely Benign	Likely Benign	No data	No data	Wt like	Wt like	NA	NA	NA	NA	NA	PS3_Rel	NA	BS1	BP4	No_PP3	c.173C>G	No_BS3
c.215C>G	p.P72R	rs1042522	ND	ND	ND	Wild type	Wild type	Wild type	Wild type	Wild type	Wild type	No data	Wt like	Wt like	BA1 (23)	BA1 (all datasets)	Benign (BA1; BS3; BP4)	B Star (3)	drug response (Last reviewed: Oct 17, 2016)	Benign (BP4)	No data	No data	No data	No data	Wt like	Wt like	#N/A	#N/A	#N/A	#N/A	#N/A	#N/A	#N/A	#N/A	#N/A	#N/A	#N/A	#N/A
c.319T>C	p.Y107H	rs368771578	ND	ND	ND	Wild type	Wild type	Wild type	Wild type	Wild type	Wild type	Wt like	Wt like	Wt like	BA1 (1); BS1 (1)	BA1 (AFR); BS1 (Flossies)	Benign (BA1; BS3; BP4)	LB (3) VUS (4)	Conflicting interpretations of pathogenicity (Last reviewed: Feb 7, 2018)	Benign (BP4)	Possibly Pathogenic	Possibly Pathogenic	No data	Wt like	Wt like	Wt like	NA	NA	NA	NA	NA	No_PS3	BA1	NA	BP4	No_PP3	c.319T>C	No_BS3
c.329G>A	p.R110H	rs11540654	ND	ND	ND	Wild type	Wild type	Wild type	ND	Wild type	Wild type	Wt like	Wt like	Wt like	-	-	Likely benign (BS3; BP4)	VUS	Uncertain significance (Last reviewed: Aug 17, 2018)	Benign (BP4)	No data	Likely Pathogenic	Likely Benign (BP4 + BS3)	Wt like	Wt like	Wt like	NA	NA	NA	NA	NA	No_PS3	NA	NA	BP4	No_PP3	c.329G>A	No_BS3
c.466C>T	p.R156C	rs563378859	ND	ND	ND	Wild type	Wild type	Wild type	ND	Wild type	Wild type	Wt like	Wt like	Wt like	-	-	Likely benign (BS3; BP4)	VUS	Uncertain significance (Last reviewed: Oct 31, 2018)	Benign (BP4)	Uncertain significance	Possibly Pathogenic	No data	Wt like	Wt like	Wt like	NA	NA	NA	NA	NA	No_PS3	NA	NA	No_BP4	PP3	c.466C>T	No_BS3
c.554G>A	p.S185N	rs150607408	ND	ND	ND	Wild type	Wild type	Wild type	ND	Wild type	Wild type	Wt like	Wt like	Wt like	-	-	Likely benign (BS3; BP4)	VUS	Uncertain significance (Last reviewed: Jun 18, 2018)	Benign (BP4)	Likely Benign	Likely Benign	No data	Wt like	Wt like	Wt like	NA	NA	NA	NA	NA	No_PS3	NA	NA	BP4	No_PP3	c.554G>A	BS3
c.566C>T	p.A189V	rs121912665	ND	ND	ND	Wild type	Wild type	Wild type	ND	Wild type	Wild type	Wt like	Wt like	Wt like	BA1 (1)	BA1 (China)	Benign (BA1)	VUS	Uncertain significance (Last reviewed: Mar 8, 2018)	Pathogenic (PP3)	Likely Pathogenic	Likely Pathogenic	VUS (BS3 + PP3)	Wt like	Wt like	Wt like	NA	NA	NA	NA	NA	No_PS3	NA	NA	No_BP4	PP3	c.566C>T	BS3
c.665C>T	p.P222L	rs146340390	Wild type	Wild type	Wild type	Wild type	Wild type	Wild type	ND	Wild type	Wild type	Wt like	Wt like	Wt like	-	-	VUS	VUS	Uncertain significance (Last reviewed: Nov 2, 2018)	No evidence	Likely Pathogenic	Likely Pathogenic	No data	Wt like	Wt like	Wt like	NA	NA	NA	NA	NA	No_PS3	NA	NA	BP4	No_PP3	c.665C>T	No_BS3
c.704A>G	p.N235S	rs144340710	Wild type	Wild type	Wild type	Wild type	Wild type	Wild type	Wild type	Wild type	Wild type	Wt like	Wt like	Wt like	BA1 (1); BS1 (2)	BA1 (Australia); BS1 (FIN; Finland; NFE)	Benign (BA1)	B (1)LB (5) VUS (3) Star (1)	Conflicting interpretations of pathogenicity (Last reviewed: May 25, 2018)	Benign (BP4)	Likely Pathogenic	Likely Pathogenic	Benign (BS3 + BP4 + BS1)	Wt like	Wt like	Wt like	NA	NA	NA	NA	NA	No_PS3	BA1	NA	BP4	No_PP3	c.704A>G	No_BS3
c.760A>G	p.I254V	rs746601313	ND	ND	ND	Wild type	Wild type	Wild type	ND	Wild type	Wild type	Wt like	Wt like	Wt like	-	-	VUS	VUS	Uncertain significance (Last reviewed: Oct 31, 2018)	Pathogenic (PP3)	Possibly Pathogenic	Possibly Pathogenic	No data	Wt like	Wt like	Wt like	NA	NA	NA	NA	NA	No_PS3	NA	NA	No_BP4	PP3	c.760A>G	BS3
c.787A>G	p.N263D	rs72661119	ND	ND	ND	Wild type	Wild type	Wild type	ND	Wild type	Wild type	Wt like	Wt like	Wt like	BS1 (1)	SAS	Benign (BS1+ BS3)	LB (1) VUS (4)	Conflicting interpretations of pathogenicity (Last reviewed: May 31, 2018)	Benign (BP4)	Possibly Pathogenic	Possibly Pathogenic	No data	Wt like	Wt like	Wt like	NA	NA	NA	NA	NA	No_PS3	NA	BS1	BP4	No_PP3	c.787A>G	No_BS3
c.847C>T	p.R283C	rs149633775	Wild type	Wild type	Wild type	Wild type	Wild type	Wild type	ND	Wild type	Wild type	Wt like	Wt like	Wt like	BS1 (1)	EVS	Benign (BS1+ BS3)	LB (1) LP (1) VUS (12)	Conflicting interpretations of pathogenicity (Last reviewed: Oct 31, 2018)	Pathogenic (PP3)	Likely Pathogenic	Likely Pathogenic	Benign (BS3 + BS1)	Wt like	Wt like	Wt like	NA	NA	NA	NA	NA	No_PS3	NA	BS1	No_BP4	PP3	c.847C>T	BS3
c.869G>A	p.R290H	rs55819519	Wild type	Wild type	Wild type	Wild type	Wild type	Wild type	ND	Wild type	Wild type	Wt like	Wt like	Wt like	BS1 (3)	BS1 (Finland; Flossies; FIN)	Benign (BS1+ BS3)	B (1) LB (1) VUS (10) Star (1)	Conflicting interpretations of pathogenicity (Last reviewed: Jul 4, 2018)	Benign (BP4)	Likely Pathogenic	Likely Pathogenic	Benign (BS3 + BP4 +BS1)	Wt like	Wt like	Wt like	NA	NA	NA	NA	NA	No_PS3	NA	BS1	BP4	No_PP3	c.869G>A	No_BS3
c.935C>G	p.T312S	rs145151284	Wild type	Wild type	Wild type	Wild type	Wild type	Wild type	Wild type	Wild type	Wild type	No data	Wt like	Wt like	BS1 (1)	BS1 (AFR)	Benign (BS1+ BS3)	B (1)LB (1) VUS (4) Star (1)	Conflicting interpretations of pathogenicity (Last reviewed: Jul 2, 2018)	Benign (BP4)	Likely Benign	Likely Benign	No data	No data	Wt like	Wt like	NA	NA	NA	NA	NA	PS3_Rel	NA	BS1	BP4	No_PP3	c.935C>G	No_BS3
c.1015G>A	p.E339K	rs17882252	ND	ND	ND	Wild type	Wild type	Wild type	ND	Wild type	Wild type	No data	Wt like	Wt like	BS1 (1)	BS1 (EAS)	Benign (BS1+ BS3)	LB (2) VUS (3)	Conflicting interpretations of pathogenicity (Last reviewed: Jun 19, 2018)	Benign (BP4)	Likely Benign	Possibly Pathogenic	No data	No data	Wt like	Wt like	NA	NA	NA	NA	NA	PS3_Rel	NA	NA	BP4	No_PP3	c.1015G>A	No_BS3
c.1073A>T	p.E358V	rs773553186	ND	ND	ND	Wild type	Wild type	Wild type	ND	Wild type	Wild type	No data	Wt like	Wt like	BA1 (1)	BA1 (China)	Benign (BA1)	LB (1) VUS (2) Star (2)	Conflicting interpretations of pathogenicity (Last reviewed: Jun 4, 2018)	Benign (BP4)	Likely Benign	Possibly Pathogenic	No data	No data	Wt like	Wt like	NA	NA	NA	NA	NA	PS3_Rel	NA	NA	No_BP4	PP3	c.1073A>T	BS3
c.1079G>C	p.G360A	rs35993958	ND	ND	ND	Wild type	Wild type	Wild type	ND	Wild type	Wild type	No data	Wt like	Wt like	BS1 (2)	BS1 (LAT; AFR)	Benign (BS1+ BS3)	B LB	Benign/Likely benign (Last reviewed: May 16, 2018)	Benign (BP4)	No data	VUS	No data	No data	Wt like	Wt like	NA	NA	NA	NA	NA	PS3_Rel	NA	NA	BP4	No_PP3	c.1079G>C	No_BS3
c.524G>A	p.R175H	rs28934578	Defective	Defective	Defective	Defective	Defective	Defective	Defective	Defective	Defective	No growth suppression	No activity	No activity	-	-	Pathogenic	P	Pathogenic (Last reviewed: Nov 14, 2018)	Pathogenic (PP3)	Pathogenic	Pathogenic	No data	No growth suppression	No activity	No activity	NA	PP5	NA	PM2	PS1	PS3_Str	NA	NA	No_BP4	PP3	c.524G>A	No_BS3
c.761T>C	p.I254T	-	Wild type	Wild type	Defective	Defective	Defective	Defective	Defective	Defective	ND	No growth suppression	No activity	No activity	-	-	Pathogenic	No data	No Data	Pathogenic (PM_new)	No data	No data	No data	No growth suppression	No activity	No activity	NA	NA	NA	PM2	NA	PS3_Str	NA	NA	No_BP4	PP3	c.761T>C	No_BS3
c.1025G>C	p.R342P	-	ND	ND	ND	Defective	Defective	Defective	Defective	Defective	ND	Wt like	Wt like	No activity	-	-	Pathogenic	LP P	Pathogenic/Likely pathogenic (Last reviewed: Aug 1, 2018)	Pathogenic (PP3)	No data	No data	No data	Wt like	Wt like	No activity	NA	NA	NA	PM2	PS1	PS3_Med	NA	NA	No_BP4	PP3	c.1025G>C	No_BS3
c.428T>C	p.V143A	-	ND	ND	ND	Defective	Defective	Defective	Defective	Defective	ND	No growth suppression	No activity	No activity	-	-	Pathogenic	No data	No Data	Pathogenic (PP3)	No data	No data	No data	No growth suppression	No activity	No activity	NA	PP5	NA	PM2	NA	PS3_Str	NA	NA	No_BP4	PP3	c.428T>C	No_BS3
